# Supplementary material for: Genes That Mediate Starch Metabolism in Developing and Germinated Barley Grain
Source: Front Plant Sci. 2021 Mar 1;12:641325. doi: 10.3389/fpls.2021.641325 (PMC7959180; doi:10.3389/fpls.2021.641325)
Supplement: Supplementary Table 2 — Excel spread sheet of TPM values for transcripts of 81,280 genes transcribed in the developing barley grain. [file Table_2.XLSX]

## Sheet: TPMs
Transcript	Gene name	2017 annotation	HC/LC	6.WG	10.emb.endo	10.mat	14.emb	14.endo.mat	18.emb	18.endo.mat	22.emb	22.endo.mat	26.emb	26.endo.mat	30.emb	30.endo.mat	34.emb	34.endo.mat	38.emb	38.endo.mat	42.WG
HORVU7Hr1G106540.2	AGL1	Alpha-glucosidase	HC	46.3167	0.0438335	9.56292	4.23413	0.0719312	3.41344	0.2748	0.636785	0.18514	0.851426	0.149214	0.399783	0.0727408	0.473409	0.282991	0.898292	0.203428	0.186183
HORVU3Hr1G003540.2	AGL2	Alpha-glucosidase	HC	32.6144	0.298674	8.68799	9.18414	0.0876881	4.78175	0.104221	0.659444	0.104036	0.596099	0.20626	0.348455	0.0456815	0.251623	0.0423763	0.542445	0.0340956	0.0725734
HORVU1Hr1G057330.21	AGL3	heteroglycan glucosidase 1	HC	257.414	53.7589	337.849	358.413	19.3242	382.411	35.7976	246.061	28.5223	229.659	30.3408	152.009	28.7511	114.788	9.93088	59.2757	6.39548	20.8441
HORVU4Hr1G067520.2	AGL4	Alpha-glucosidase 2	HC	69.9561	30.8563	61.5683	55.5587	4.8241	67.0606	7.87949	48.9273	8.79464	49.7168	10.1922	37.5183	12.1234	45.5145	13.833	23.7158	14.8223	20.8286
HORVU7Hr1G028010.1	AGL5	Alpha-glucosidase 2	HC	8.72948	1.9349	10.5329	9.43146	1.04982	18.0299	1.08689	11.5811	1.88603	11.2565	1.9433	7.40114	1.97338	5.50454	0.64477	2.79265	0.416332	1.04847
HORVU2Hr1G120880.1	AGL6	Alpha-glucosidase		52.4927	0.0115243	0.0100878	0.033569	0	0.00444317	0	0	0	0	0	0	0	0	0	0.0274924	0.0079829	0
HORVU2Hr1G120870.1	AGL7	Alpha-glucosidase		106	0.00707	0.0485	0.12	0	0	0	0	0	0	0	0	0	0	0	0.0341	0.033	0.0104
HORVU2Hr1G120920.1	AGL8	Alpha-glucosidase		38.6272	0.064786	0.1349	0.0717783	0	0	0	0	0	0	0	0	0	0	0	0	0.024465	0.026754
HORVU2Hr1G120930.1	AGL8			0.0026017	0	0.0188861	0	0	0	0	0	0	0	0	0	0	0	0	0.0120911	0.0254604	0.04163
HORVU1Hr1G091600.1	AGP-L1	Glucose-1-phosphate adenylyltransferase family protein	HC	1801.12	4607.59	325.878	194.896	1059.33	261.386	396.384	287.211	778.102	333.854	566.95	270.729	404.804	488.822	301.264	295.604	166.005	261.262
HORVU0Hr1G014150.1	AGP-L2	Glucose-1-phosphate adenylyltransferase family protein	HC	83.2244	167.354	80.2679	74.0559	49.3036	52.0054	27.0893	26.5453	36.7712	18.2092	29.857	7.65127	24.0839	5.68433	12.2798	1.97442	6.39771	8.30001
HORVU0Hr1G033200.1	AGP-L2	Glucose-1-phosphate adenylyltransferase family protein		28.5352	51.0889	21.8499	24.3451	16.6656	24.4168	9.34549	22.0066	14.5371	27.7799	12.2575	28.3009	11.9619	12.442	6.91021	4.94754	4.16737	6.98958
HORVU7Hr1G067620.1	AGP-S1	Fidgetin-like protein 1	HC	6.04192	16.8283	4.14947	0	1.22414	2.45246	0	0	1.3605	0.579387	2.153	1.75709	0	2.3951	0	0.505583	0.462467	0
HORVU5Hr1G054210.3	AGP-S2		LC	459.211	895.933	289.068	190.532	266.348	243.307	136.076	247.652	168.427	266.707	170.343	264.174	139.368	309.102	172.868	173.999	177.929	215.268
HORVU6Hr1G078330.1	amy1_1a	alpha-amylase-like	HC	0	0.2	0	0.157	0	0.231	3.38e-07	0.0186	0.048	0	0	0	0	0	0	0	0	0
HORVU6Hr1G078360.1	amy1_1b	alpha-amylase-like	HC	0.0916486	0	0	0	0.0653007	0.0351643	0	0	0.0212793	0	0.038221	0	0	0	0	0	0.0286871	0
HORVU6Hr1G078420.1	amy1_1c	alpha-amylase-like	HC	0.0175	1.49e-08	0	2.35e-10	0	0	0.0706	0	0	4.32e-10	0	0	0	0	0	0	0	0
HORVU0Hr1G032700.1	amy1_1d	alpha-amylase-like	HC	0.0304659	0.0456877	0	0.0313231	0	0	0	0	0	0.0200628	0	0	0	0	0	0	0	0
HORVU0Hr1G032850.5	amy1_1e	alpha-amylase-like	HC	0	0	0	0	0	0	0	0	0	0	0	0	0	0	0	0	0	0
HORVU6Hr1G080790.1	amy1_2	alpha-amylase-like	HC	0.0605726	0.0121473	0.235181	0.0159214	0	0	0	0	0	0	0.0126111	0	0.0275723	0.0162542	0.0502933	0	0.178432	0.0356063
HORVU7Hr1G091150.1	amy2_1	alpha-amylase-like	HC	0	0	0	0	0	0.0205063	0	0	0	0	0	0	0	0	0.0289787	0	0	0
HORVU7Hr1G091240.1	amy2_2	alpha-amylase-like	HC	0.153546	0	0	0	0	0	0	0	0	0	0	0	0	0	0.0126654	0	0	0
HORVU7Hr1G091250.3	amy2_3	alpha-amylase-like	HC	22.2841	0	4.03185	0	0	0.0204512	0.142016	0.0221016	0.0899066	0.0395873	0.109502	0	0.0545359	0	0.239996	0.0172723	0.0314223	0
HORVU5Hr1G068350.1	amy3	alpha-amylase-like	HC	0	0	0	0	0	0	0	0	0.0135507	0	0.0616452	0	0.0144059	0.0475787	0.754842	0.0510914	0.251114	0.0868801
HORVU2Hr1G071710.5	amy4_1	tyrosyl-DNA phosphodiesterase-related	HC	1.96548	0.505289	2.43229	2.75816	0.137516	2.54539	0.335642	0.978804	0.253264	0.588474	0.197635	0.327904	0.178958	0.832171	0.428999	0.692349	0.537322	0.704113
HORVU3Hr1G067620.1	amy4_2	alpha-amylase-like 3	HC	8.50573	2.78679	16.8579	17.1278	4.88083	25.2665	5.31108	24.566	9.1278	35.6761	10.6935	32.1929	13.6038	25.5416	17.4571	16.8288	17.0183	17.6856
HORVU4Hr1G089510.3	BAM1	beta-amylase 5	HC	89.1658	892.017	190.265	4.44615	5667.28	9.72868	8394.14	3.8133	7759.27	8.08121	6368.54	6.7415	5978.25	32.4745	5336.23	1.00492	3692.54	1604.36
HORVU1Hr1G038920.3	BAM10	beta-amylase 1		2.78809	0	0	0	0	0	0	0	0	0	0	0	0	0	0	0	0	0
HORVU2Hr1G043920.3	BAM11	beta-amylase 5		1.21912	0	1.75627	0	0.118819	0.00726317	0.100873	0	0.122758	0	0.18554	0	0.0306314	0	0.170468	0	0	0
HORVU2Hr1G043930.3	BAM2		LC	0	0	0	0	0	0	0	0	0	0	0	0	0	0	0	0	0	0
HORVU4Hr1G084390.1	BAM3	beta-amylase 1	HC	1.91189	0	1.01351	0.848702	0	2.22337	0.0298222	2.05248	0.0390409	4.15633	0.123431	6.40758	0.0483179	14.9035	1.98626	42.2503	6.33207	9.98726
HORVU1Hr1G038950.2	BAM4	beta-amylase 1	HC	0.931625	0.0359947	0.190676	0.0381223	0.0779905	0.116347	0.198632	0.0206085	0.0769556	0.0243119	0.0266655	0.0162254	0.0124754	0	0.132951	0.079595	0.031863	0
HORVU1Hr1G055140.1	BAM5	beta-amylase 1	HC	1.74234	0	0.572968	0.531154	0	0.294707	0.0547117	0.0340587	0.0358121	0.154405	0.0704297	0.0402223	0.0751944	0.0243084	0.320842	0.128146	0.0526584	0.0400069
HORVU4Hr1G000520.1	BAM6	beta-amylase 2	HC	16.1348	9.62327	10.7207	21.5014	1.46714	28.1455	2.19608	24.6194	2.58104	36.8815	3.87832	30.9072	4.05017	39.9632	8.32077	39.1919	16.8466	26.3938
HORVU6Hr1G015670.15	BAM7	beta-amylase 2	HC	9.54427	6.21506	13.5171	13.6344	2.08894	19.7549	1.87774	16.1437	3.25789	25.3933	3.78149	28.2473	5.01056	28.8912	6.11265	18.2046	11.0859	14.2866
HORVU3Hr1G032160.2	BAM8	beta-amylase 1	HC	9.92005	6.62818	14.6206	11.8413	4.89519	13.2387	4.39557	11.8086	4.24925	18.7667	5.37739	22.3735	5.10266	42.2875	10.3692	37.2184	15.79	21.855
HORVU2Hr1G020970.6	BAM9	beta-amylase 3	HC	0.0122363	0	0	0	0	0.00827223	0	0	0	0	0	0	0	0	0.121008	0	0	0
HORVU2Hr1G028940.14	DPE1	4-alpha-glucanotransferase	HC	41.6425	87.2795	33.2567	45.9888	45.2994	49.1127	20.047	25.7037	32.6361	19.8432	21.8992	9.62055	19.9853	6.38166	13.6599	3.80169	8.37024	6.59117
HORVU2Hr1G021700.2	DPE2	4-alpha-glucanotransferase	HC	74.8104	5.2469	62.2798	156.099	1.08004	178.609	3.22397	115.67	3.61316	105.568	7.16845	79.5143	10.0365	72.2498	28.9685	42.5195	30.784	35.182
HORVU7Hr1G012380.5	GBSS1a	Starch synthase 2	HC	381.274	815.863	89.5203	2.88891	304.938	1.19021	230.556	0.178874	207.05	0.330969	154.676	0.308083	59.5405	0.238128	117.407	0.216628	24.7735	14.1007
HORVU2Hr1G090980.8	GBSS1b	Starch synthase 2	HC	129.683	2.18526	23.5105	126.474	0.324895	163.836	0.501495	126.449	1.03521	239.568	2.06775	216.941	2.44191	244.216	12.2567	138	18.8225	58.358
HORVU7Hr1G048330.7	GWD1	Alpha-glucan water dikinase 2	HC	15.2594	1.28447	37.4754	59.365	0.718599	103.724	3.3455	87.6171	5.17966	117.75	8.4236	102.622	5.0403	86.0881	7.24101	54.8357	14.5981	28.8846
HORVU1Hr1G082220.13	GWD2	Alpha-glucan water dikinase 2	HC	0.0264572	0	0	0.0168644	0	0	0	0	0.0249454	0	0.0917684	0.00905817	1.00931	0.209681	11.6788	0	11.0991	1.82007
HORVU7Hr1G051710.9	ISA1	Glycogen debranching enzyme	HC	146.243	259.585	71.8837	32.6043	72.7543	35.6339	46.3697	20.9956	75.0975	21.1904	47.0722	15.5537	36.2963	15.2922	17.9249	8.00309	10.1696	10.0483
HORVU7Hr1G051720.1	ISA1	Mutant isoamylase	HC	5.81083	4.04122	2.42435	2.73822	1.16162	3.4092	1.97234	1.56552	2.79694	1.45507	0.617357	1.66898	1.26198	2.72004	1.93151	1.10063	2.11285	1.68237
HORVU7Hr1G051760.1	ISA1	chaperone protein dnaJ-related	HC	3.84362	0	2.57855	0	0	0.110993	0	0	0.146295	0.107424	0.075192	0.094438	0.0777637	0	0.068553	0.09374	0	0
HORVU7Hr1G051750.3	ISA1	Glycogen debranching enzyme	HC	201.417	299.81	171.909	68.0738	81.3842	38.3835	91.2735	19.2581	59.7661	19.1225	47.8747	15.1211	29.7933	17.7537	26.126	9.31234	14.304	16.0447
HORVU1Hr1G062690.3	ISA2	Glycogen debranching enzyme	HC	33.634	35.6762	34.1605	35.586	10.9366	36.653	9.06176	33.7915	12.4897	37.9593	14.4704	27.0719	16.3465	20.4032	10.8935	10.6363	7.82111	10.2864
HORVU5Hr1G070160.2	ISA3	Glycogen debranching enzyme	HC	20.4368	2.12983	24.5856	103.044	0.701768	126.56	1.69423	99.6151	2.4079	114.794	3.57069	101.586	3.95091	114.73	13.3448	76.1454	28.1154	50.4168
HORVU7Hr1G027860.4	LD	Glycogen debranching enzyme	HC	9.99944	32.281	5.84605	23.1505	78.4907	23.5917	52.8984	6.06372	61.0006	2.57548	39.7618	0.785766	30.9461	0.801024	15.0532	0.306447	5.85086	2.38621
HORVU6Hr1G066330.1	LDI	Alpha-amylase/trypsin inhibitor	HC	0.188	4.36e-09	3.19	0.0478	0.0466	0.238	0.00159	0	3.94	0	8.31	0	2.69	0.252	3.72	0.0339	3.27	1.77
HORVU0Hr1G027030.1	LDIb	Alpha-amylase/trypsin inhibitor		6.15	19.5	7.74	0.0478	28.8	0.238	74.7	0	26.6	0	24.7	0	15.4	0.252	69.8	0.0339	31.1	10.3
HORVU1Hr1G093880.4	LSF1	Phosphoglucan phosphatase LSF1	HC	17.8568	32.1344	13.662	23.5252	14.6567	27.1286	4.55158	26.1437	8.11147	24.2441	5.99964	21.9371	6.02093	18.1626	5.33964	12.7295	7.05089	10.5165
HORVU5Hr1G046860.2	LSF2	Dual specificity protein phosphatase 3	HC	18.9309	3.38707	17.4623	21.4098	1.07897	32.4058	2.32053	33.736	1.77137	42.748	3.19006	33.5859	3.74506	23.4683	3.24477	15.706	4.33204	11.0735
HORVU5Hr1G046820.1	LSF2b			0	0	0	0	0	0	0	0	0	0	0	0	0	0	0	0	0	0
HORVU5Hr1G096390.5	PHO1	Alpha-glucan phosphorylase 1	HC	421.05	729.335	121.315	69.8454	107.678	92.8376	47.3809	60.1779	86.381	39.8039	54.0482	26.9904	47.2663	14.6878	17.3362	6.78972	5.88271	8.01609
HORVU3Hr1G085380.5	PHO2	alpha-glucan phosphorylase 2	HC	52.9938	13.3846	48.061	87.3218	1.57333	180.581	2.4161	163.768	4.26939	144.049	7.55026	87.5788	8.18363	61.9634	23.1135	35.9963	31.0526	32.2727
HORVU3Hr1G085390.1	PHO2	alpha-glucan phosphorylase 2		0	0.42	0	3.06	0	6.27	0	0.701	0.379	1.66	0	0.793	0	1.27	0	0	0	0
HORVU3Hr1G085410.1	PHO2	alpha-glucan phosphorylase 2	HC	0.218793	0.0416497	0	0.211533	0	0.407914	0	0.114286	0	0.125999	0	0	0	0	0	0.239802	0.044979	0.0484063
HORVU3Hr1G085420.12	PHO3	alpha-glucan phosphorylase 2	HC	95.2221	25.6667	119.705	283.11	3.64631	340.398	9.17209	310.782	7.00611	272.095	12.2282	168.573	14.401	128.035	43.3749	63.4947	53.2801	59.5287
HORVU2Hr1G012630.5	PHO4	alpha-glucan phosphorylase 2	HC	11.0257	5.51659	17.3743	15.8485	2.41136	25.2933	2.97084	26.5495	4.42803	27.7248	5.72793	25.2889	6.89748	22.7283	7.80515	13.2159	10.2233	14.862
HORVU6Hr1G086020.55	PHO5	alpha-glucan phosphorylase 2	HC	13.1318	1.61849	28.7687	122.894	1.263	57.8782	1.94205	49.6795	0.521583	22.7455	1.78393	11.8021	2.01776	19.5895	4.57259	5.49636	3.00342	7.75512
HORVU6Hr1G085990.2	PHO6	alpha-glucan phosphorylase 2	HC	0	0	0	0	0	0	0	0	0	0	0	0	0	0	0	0	0	0
HORVU7Hr1G008070.6	PWD	Phosphoglucan	HC	38.1492	61.7136	22.6795	30.5698	24.0765	70.0239	11.8276	56.4081	32.6751	60.6125	21.4486	49.5335	18.3208	38.9112	9.87261	22.8454	12.299	16.6575
HORVU0Hr1G022810.3	SBE1	1	HC	108.882	531.838	69.2978	46.0853	2746.85	58.9828	1417.7	39.8516	2242.89	44.7802	1568.05	36.9827	1204.74	29.1236	836.308	13.133	461.862	225.613
HORVU0Hr1G022780.1	SBE1b	1	HC	11.417	28.6358	6.42621	0.304748	8.55398	1.65435	4.4771	0.299934	7.83769	0.625896	4.57312	0.0994961	3.85379	0.162334	1.30205	0.0247096	0.193629	0.199625
HORVU0Hr1G022790.5	SBE1c	1	HC	31.1674	168.926	10.8098	0.107415	55.5974	0.188537	18.5401	0.0185229	70.0488	0.0663547	39.8305	0.0501127	36.4698	0.0473672	9.75461	0.0550457	3.76722	1.3781
HORVU2Hr1G072490.2	SBE2a	Starch branching enzyme 2	HC	0	0.330457	0	0	0	0.449143	0	0	0	0	0.35979	0.466203	0	0	0	0	0	0.38142
HORVU2Hr1G072500.34	SBE2a	1	HC	586.071	1382.18	335.231	199.751	364.827	252.078	144.379	236.099	226.817	307.552	162.706	325.735	151.479	364.949	78.5294	219.502	79.2369	139.051
HORVU2Hr1G077120.1	SBE2b	1	HC	623.748	1599.16	256.442	2.07798	301.511	1.22685	133.686	0.419624	236.015	2.06249	123.051	0.494845	95.2677	0.798347	34.4314	0.674667	8.17308	7.23937
HORVU7Hr1G082830.1	SBE3	1	HC	4.66383	5.22862	3.84595	15.927	0.924205	22.1592	0.58343	16.2931	1.09857	22.2833	1.61117	23.0057	3.59516	11.8614	3.64397	6.72772	5.7048	6.4989
HORVU4Hr1G086650.5	SEX4	Starch excess 4	HC	24.79	7.68104	29.8006	23.7224	6.04721	37.2317	6.38599	31.6189	8.839	41.797	9.65079	39.5207	9.52014	45.6721	21.8322	31.3364	32.1707	34.7826
HORVU7Hr1G025390.4	SS1	Glycogen synthase	HC	438.309	828.478	177.098	126.923	219.771	158.624	88.992	176.64	139.714	226.853	124.046	199.254	114.652	244.392	102.521	146.381	96.5507	133.355
HORVU7Hr1G038420.8	SS2a	Starch synthase 2	HC	306.931	654.469	66.499	4.9451	128.767	6.14975	56.8923	4.62054	74.1014	5.23609	46.5167	4.91047	35.439	6.44387	37.0309	4.33929	17.3878	12.0686
HORVU6Hr1G075950.13	SS2b	Starch synthase 2	HC	5.83659	0.392764	6.67853	5.10814	0.0966018	5.52944	0.574077	4.76546	0.628106	7.60881	0.861549	9.92613	1.15294	14.718	11.3669	17.0869	16.1717	15.5331
HORVU1Hr1G035960.15	SS2c	Starch synthase 2	HC	11.9249	3.9802	13.9673	12.8639	1.28411	16.7857	1.44056	14.1682	2.20061	16.8139	2.64317	15.6794	2.98445	10.4459	2.9375	5.15768	4.13857	5.62579
HORVU1Hr1G021590.5	SS3a	Glycogen synthase	HC	83.0212	233.655	25.0099	4.79978	103.457	4.36286	43.6774	0.897613	84.9637	0.544433	53.4917	0.250364	49.9048	0.251629	17.0608	0.127348	6.07248	2.98068
HORVU2Hr1G106410.9	SS3b	Glycogen synthase 1	HC	20.8081	9.35821	32.1979	23.2432	7.18784	30.4753	4.59651	46.8592	9.84076	70.4675	9.42531	66.1736	12.1042	65.6842	5.04811	38.246	4.54438	18.6417
HORVU1Hr1G080950.5	SS4	Glycogen synthase	HC	6.59366	2.47059	6.94253	15.8226	1.25987	19.0334	0.698199	18.1271	1.17523	32.3651	2.12751	42.44	3.28136	52.1798	9.59023	33.0977	21.589	27.2069
HORVU0Hr1G005540.2		starch synthase 3		0	0	0	0	0	0.0146282	0	0	0	0	0	0	0	0	0	0	0	0
HORVU2Hr1G105540.1		unknown function	HC	0.494634	0.0254899	0.245372	5.46642	0	5.06058	0	2.77047	0.06342	3.258	0	2.07124	0.0729257	1.75661	0.055203	0.77969	0.0266541	0.293554
HORVU2Hr1G105550.1				0	0	0	0	0	0	0	0	0	0	0	0	0	0	0	0	0	0
HORVU4Hr1G000540.1				0	0	0	0	0	0	0	0	0	0	0	0	0	0	0	0	0	0
HORVU2Hr1G122260.1		Monomeric alpha-amylase inhibitor	HC	1404.33	4841.17	1275.5	14.8052	4239.57	7.45264	3984.22	2.86837	3028.55	6.82391	2459.48	4.74187	1078.96	6.29291	2976.4	1.23816	1271.63	657.601
HORVU2Hr1G122280.1		Alpha-amylase inhibitor 4	HC	668.865	1708.68	395.545	4.27475	884.659	2.04544	636.138	0.508695	450.764	2.12458	349.067	1.30739	156.903	1.33008	381.425	0.556313	228.518	131.501
HORVU6Hr1G001150.1		Alpha-amylase inhibitor 0.28	HC	294.354	2393.23	521.687	13.6041	4514.35	10.101	5216.54	0.916847	2303.33	3.08275	2676.16	4.48667	1027.97	4.27398	4209.15	0.457547	1576.7	902.446
HORVU7Hr1G035020.1		Alpha-amylase/trypsin inhibitor	HC	2257.48	6066.78	2080.49	18.531	2536.28	7.89452	3662.9	1.85022	2217.99	8.29546	1903.28	2.89743	1015.88	6.81321	2590.64	1.68842	1660.95	1084.34
HORVU6Hr1G015520.1		beta-amylase 2		0	0	0	0	0	0	0	0	0	0	0	0	0	0	0	0	0	0
HORVU2Hr1G090650.1			LC	1.05326	2.85691	0.191947	0.118143	3.76834	0	4.38404	0.0630877	4.93024	0	6.21668	0.0580723	2.34575	0.128865	30.2302	0.161554	4.76233	3.06463
HORVU2Hr1G090750.1		Alpha-amylase/subtilisin inhibitor	HC	38.6411	118.466	14.6938	0.567238	204.348	1.14283	204.07	0	182.097	0.431816	244.965	1.69659	121.707	2.24638	984.846	2.20996	360.502	193.887
HORVU3Hr1G111080.1		Alpha-amylase/subtilisin inhibitor		653.479	779.486	215.152	1.15684	144.728	0.536343	39.8512	0.0853817	23.8057	0.395953	5.69779	0.124985	1.49339	0.0452803	1.84775	0.53929	0.707856	0.307333
HORVU1Hr1G082730.1		Trypsin inhibitor B		53.9249	0.144124	0.629125	0.0415257	0	0	0	0	0	0.0531953	0	0	0	0	0	0.0437327	0	0
HORVU4Hr1G025240.1		Glucose-1-phosphate adenylyltransferase family protein		0	0	0	0	0	0	0	0	0	0	0	0	0	0	0	0	0	0
HORVU4Hr1G025250.1		Glucose-1-phosphate adenylyltransferase family protein		0.0658144	0.0344217	0	0	0	0	0.0813388	0	0	0.0597337	0	0.039865	0.0613033	0.145668	0.0372733	0	0.078084	0.0395827
HORVU1Hr1G001590.2		Glucose-1-phosphate adenylyltransferase family protein	HC	3.72432	5.6409	1.29128	0.863694	0.542405	0.610228	0.46048	0.149467	0.295372	0.319399	0.489406	0.111178	0.218443	0	0.163827	0	0.122949	0.134854
HORVU3Hr1G023370.3		Glucose-1-phosphate adenylyltransferase family protein	HC	2.41852	1.69257	1.37547	1.67449	1.23696	1.20455	0.354673	1.31778	0.334514	0.865657	0.16299	1.5534	0.41628	1.13369	0.267767	0.466528	0.481585	0.534087
HORVU5Hr1G007240.4		Glucose-1-phosphate adenylyltransferase family protein		0	0	0	0	0	0	0	0	0	0	0	0	0	0	0	0	0	0
HORVU6Hr1G033630.39		Glucose-1-phosphate adenylyltransferase family protein	HC	19.1383	11.7651	26.755	18.9899	6.96355	26.8267	7.17858	22.4947	7.92757	41.9901	11.1582	50.3004	9.188	26.2021	8.60187	13.312	9.35212	14.1004
HORVU7Hr1G086890.2		xyloglucan endotransglucosylase/hydrolase 32	HC	0.524699	0	0	0.0587864	0	0.462529	0	0.031031	0	0.0405807	0	0	0	0	0.0262852	0	0	0
HORVU0Hr1G005250.3		Aquaporin-like superfamily protein	HC	0	0	0.0439933	0.119011	0	0.155014	0.0672768	0.0418807	0.104571	0.0375073	0.103635	0.213109	0.210148	0.175593	0.617511	0.255378	0.214277	0.0984387
HORVU0Hr1G014490.1		Aquaporin-like superfamily protein	HC	0	0	0	0	0	0	0	0	0	0	0	0	0	0	0	0	0	0
HORVU1Hr1G043890.2		Aquaporin-like superfamily protein	HC	0.739607	0.590038	1.42787	11.8157	0.394227	35.1204	2.27584	7.47525	1.54862	10.7517	3.97385	12.37	3.03949	10.38	61.7604	48.2	42.7537	24.3927
HORVU1Hr1G047100.1		Aquaporin-like superfamily protein	HC	0.0708522	0	0	0.441099	0	0.644164	0	0.120977	0	0.062336	0	0	0	0.160395	0	0.35357	0.0247395	0
HORVU2Hr1G010990.2		Aquaporin-like superfamily protein	HC	11.9659	0.296866	3.95677	1.61159	0	1.33629	0.157098	0.299921	0.0768937	0.498523	0.0421793	0.31918	0	0.340006	0.306287	1.77773	0.0970066	0.357717
HORVU2Hr1G038740.1		Aquaporin-like superfamily protein	HC	30.9609	10.0184	19.3378	15.7651	1.86569	15.2721	5.42364	3.40454	1.9343	4.50193	1.82665	3.94986	0.677272	4.76896	2.7791	18.9625	1.42024	3.72597
HORVU2Hr1G089940.1		Aquaporin-like superfamily protein	HC	16.5445	0.0493622	14.2949	0.695463	0.346849	1.2993	1.51958	1.99943	0.382578	6.65006	0.648806	9.64018	0.328803	14.5456	1.92242	63.7309	7.04339	15.2151
HORVU2Hr1G089970.3		Aquaporin-like superfamily protein	HC	0.923001	0	3.86369	2.08877	0	0.939063	3.2624	1.46512	0.383237	7.74698	0.826189	9.42311	0.263326	26.5846	2.42457	159.037	14.6319	51.8491
HORVU2Hr1G096360.13		Aquaporin-like superfamily protein	HC	47.1272	2.40927	47.3341	15.9587	1.17406	14.0911	4.33871	5.93684	2.99315	12.6722	3.71005	16.2417	2.0278	16.1644	11.0527	84.1811	8.21306	17.1013
HORVU3Hr1G031680.3		Aquaporin-like superfamily protein	HC	0	0	0	0	0	0	0.0724331	0	0	0	0	0	0	0	0.0663847	0	0.0320531	0
HORVU3Hr1G116790.2		Aquaporin-like superfamily protein	HC	9.76782	0	4.39423	0.0616953	0.166983	0.0204147	0.354405	0	0.190781	0	0.154829	0.138959	0.167845	0.158432	0.286818	2.47033	0.32552	0.484195
HORVU4Hr1G079230.1		Aquaporin-like superfamily protein	HC	32.3405	13.5402	4.13753	7.24881	0.506375	8.5686	0.716486	2.52588	0.419168	3.55069	0.454843	4.03163	0.142804	4.25293	1.24562	23.9255	0.551521	2.30729
HORVU4Hr1G085250.5		Aquaporin-like superfamily protein	HC	2.58989	0	1.8636	0	0	0.0574483	0.398928	0	0.436857	0	0.337437	0	0	0	0	0.0970373	0	0
HORVU5Hr1G055200.4		Aquaporin-like superfamily protein	HC	0.0248343	0	0.101799	0	0	0.0733173	0	0.0328793	0.0184273	0.030997	0	0.0631703	0	0.132161	0	0.14378	0.0320238	0
HORVU5Hr1G085710.3		Aquaporin-like superfamily protein	HC	1.4984	0.901658	1.04804	0.135358	0.174677	0.0996166	0.197725	0.141768	0.337612	0.213818	0.250365	0.221215	0.0772511	0.170182	0.609937	0.0721437	0.20477	0.264985
HORVU5Hr1G125600.1		Aquaporin-like superfamily protein	HC	0.271412	0	0.243594	1.24882	0	0.878932	0	0.199872	0	0.173807	0	0.0924763	0	0.0672853	0	0.10216	0	0
HORVU6Hr1G058930.1		Aquaporin PIP2-4	HC	1.41064	0	0.385043	0	0	0.0684567	0	0	0.09023	0.132511	0	0.58246	0	0.272767	0.169124	0.455832	0.228765	0
HORVU6Hr1G064140.2		Aquaporin-like superfamily protein	HC	140.636	57.1468	51.961	8.42182	16.6093	6.48683	11.9151	3.66025	12.3356	5.10576	9.88918	3.29813	5.42316	3.30548	5.02335	3.58459	2.46518	3.09451
HORVU6Hr1G092960.5		Aquaporin-like superfamily protein	HC	12.5299	0.0193822	7.95376	3.79002	0.343789	8.03347	0.445627	2.5797	0.246996	4.72895	0.248437	3.95823	0.188463	4.35839	1.81865	27.8417	1.0595	2.76599
HORVU6Hr1G092970.3		Aquaporin-like superfamily protein	HC	6.32724	0	3.36109	1.02225	0	2.02242	0.900625	0.544276	0.121323	0.637646	0.0568423	1.70026	0.056982	1.75197	0.450703	11.343	0.323352	0.9539
HORVU7Hr1G038270.1		Aquaporin-like superfamily protein	HC	0	0	0	0	0	0	0	0	0.00827917	0	0	0	0	0	0	0	0	0
HORVU7Hr1G121250.4		Aquaporin-like superfamily protein	HC	3.06867	3.47706	4.5944	0	0	0	0.381552	0	0.62585	0	0.483132	0	0.153986	0	0.135747	0	0	0
HORVU0Hr1G026390.1		Carboxypeptidase O		0	0	0	0	0	0	0	0	0	0	0	0	0	0	0	0	0	0
HORVU1Hr1G018710.2		Carboxypeptidase Y homolog A		6.0351	26.2886	0.683619	0.0925183	6.35324	0.113452	4.90918	0	14.6324	0.047437	7.84073	0.050941	2.775	0.0657637	2.18636	0.0462276	0.351317	0.189145
HORVU1Hr1G030440.1		Carboxypeptidase O		0	0	0	0	0	0	0	0	0	0	0	0	0	0	0	0	0	0
HORVU1Hr1G045960.2		Carboxypeptidase Y homolog A	HC	1.71221	1.40114	1.67679	0.268875	0.550062	1.50728	0.933961	0.77493	1.12272	0.892362	0.456629	1.92393	0.837886	0.688317	0.546273	0.848053	0.639764	1.2515
HORVU1Hr1G052130.2		Carboxypeptidase Y homolog A		0	0	0	0	0	0	0	0	0	0	0	0	0	0	0.0158031	0	0.0152607	0
HORVU1Hr1G077320.13		Carboxypeptidase Y	HC	0.182368	0.0118205	0.0192233	4.9377	0	5.50508	0	3.15731	0.0135143	1.90655	0.0441865	1.08728	0	0.674275	0	0.373997	0	0.104164
HORVU1Hr1G091990.1		Carboxypeptidase Y		0	0	0	0.089334	0	0.109086	0	0	0.0444927	0.0422317	0	0.165201	0.14678	0.202972	1.0917	0.430685	0.728724	0.258593
HORVU1Hr1G092150.1		Carboxypeptidase Y homolog A	HC	0.97164	0.10793	0.0767007	0	0	0.0684567	0	0.0183691	0.0199437	0.0249358	0.0117049	0.0407672	0.0137701	0.0194834	0.0120803	0.0495563	0.0151101	0.0165238
HORVU2Hr1G023420.7		Carboxypeptidase Y homolog A		0	0	0	0	0	0	0	0	0	0	0	0	0	0	0	0	0	0
HORVU2Hr1G023450.1		Carboxypeptidase Y homolog A	HC	0.17302	0	1.00819	0.0743571	0	0.0755193	1.31111	0.0456952	1.4438	0.0937057	1.22907	0.071583	1.32877	0.0478264	0.545685	0	0.0228166	0.0125293
HORVU2Hr1G024410.1		Carboxypeptidase O		0	0	0	0	0	0	0	0	0	0	0	0	0	0	0	0	0	0
HORVU2Hr1G059090.1		Carboxypeptidase O		0	0	0	0	0	0	0	0	0	0	0	0	0	0	0	0	0	0
HORVU2Hr1G066820.4		Carboxypeptidase Y homolog A	HC	1.1754	0.0231116	3.40928	0.199423	0.0728843	0.156783	0.247503	0.146507	0.252825	0.119072	0.474498	0.159622	0.387745	0.102507	0.0550347	0.0563627	0	0
HORVU2Hr1G071070.4		Carboxypeptidase Y homolog A	HC	7.73252	0.220036	3.078	56.8659	0	41.8128	0	12.7219	0.0756	6.47005	0.012303	2.93889	0	1.9886	0	1.23149	0.0140299	0.322847
HORVU2Hr1G073580.1		Carboxypeptidase O		0	0	0	0	0	0	0	0	0	0	0	0	0	0	0	0	0	0
HORVU2Hr1G095100.1		Carboxypeptidase Y		12.971	1.35996	0.255296	0.55736	0	2.87394	0	1.99466	0	2.01015	0	1.21041	0	1.85262	0.070776	2.86594	0	0.601905
HORVU3Hr1G014680.1		Carboxypeptidase O		0	0	0	0	0	0	0	0	0	0	0	0	0	0	0	0	0	0
HORVU3Hr1G025680.2		Carboxypeptidase Y	HC	66.0555	31.7577	52.1836	32.0874	2.80316	40.1745	3.0815	24.3834	3.20513	22.7906	3.8637	15.4687	3.83358	11.7623	3.18273	6.91013	3.93992	6.38073
HORVU3Hr1G033550.19		Carboxypeptidase Y homolog A	HC	9.59363	0.941165	5.60674	47.1991	0	24.8547	0	10.2849	0.0806053	8.68494	0.0176363	7.32525	0.10821	10.2128	0.61303	6.1175	1.42601	3.58253
HORVU3Hr1G033560.2		Carboxypeptidase Y homolog A		0	0	0	0	0	0	0	0	0	0	0	0	0	0	0	0	0	0
HORVU3Hr1G043350.1		Carboxypeptidase O		0	0	0	0	0	0	0	0	0	0	0	0	0	0	0	0	0	0
HORVU3Hr1G069110.1		Carboxypeptidase Y homolog A		0	0	0	0	0	0	0	0	0	0	0	0	0	0	0	0	0	0
HORVU3Hr1G096830.4		Carboxypeptidase Y homolog A	HC	154.005	1.11722	224.361	4.43696	2.7028	4.34613	7.25294	3.38215	7.08696	13.4026	6.58626	8.31769	8.1472	29.2269	10.9986	12.623	20.212	17.9313
HORVU4Hr1G016730.17		Carboxypeptidase Y	HC	5.98022	3.09126	15.3935	16.7014	0.0679583	13.6793	0.259622	5.43531	0.416897	3.85914	0.41138	1.73209	0.737975	2.98864	1.2221	1.57623	4.10898	2.47333
HORVU4Hr1G024580.5		Carboxypeptidase Y homolog A	HC	0.0149842	0	0.129044	0	0	0	0.030231	0.0188191	0.0355127	0.0213876	0.0139291	0.0182474	0.0113922	0.0173466	0	0	0.0267556	0
HORVU4Hr1G045070.1		Carboxypeptidase O		0	0	0	0	0	0	0	0	0	0	0	0	0	0	0	0	0	0
HORVU4Hr1G071940.1		Carboxypeptidase Y homolog A		0.803681	0	0	0	0	0	0	0	0	0	0	0	0	0	0	0	0	0
HORVU5Hr1G069350.30		Carboxypeptidase Y homolog A	HC	3.97207	1.99388	5.54915	6.78529	1.3848	7.53437	2.0419	8.05377	1.81792	12.2659	1.88796	13.2737	2.05772	11.9265	4.34013	9.24521	5.91357	6.48617
HORVU5Hr1G069390.1		Carboxypeptidase Y homolog A	HC	0.0341311	0	0	1.03348	0	0.218396	0	0.0490787	0	0.199652	0	0.075829	0	0.0271349	0	0	0	0
HORVU5Hr1G069410.4		Carboxypeptidase Y		0	0	0	0	0	0	0	0	0	0	0	0	0	0	0	0	0	0
HORVU5Hr1G069420.3		Carboxypeptidase Y		0	0	0	0	0	0	0	0	0	0	0	0	0	0	0.0123985	0	0	0
HORVU5Hr1G069460.1		Carboxypeptidase Y homolog A		0	0	0	0	0	0	0	0	0	0	0	0	0	0	0	0	0	0
HORVU5Hr1G069470.4		Carboxypeptidase S1		0	0	0	0	0	0	0	0	0	0	0	0	0	0	0	0	0	0
HORVU5Hr1G091170.1		Carboxypeptidase O		0	0	0	0	0	0	0	0	0	0	0	0	0	0	0	0	0	0
HORVU6Hr1G011160.8		Carboxypeptidase B2	HC	9.34136	2.0452	12.3619	21.8386	1.29347	28.7252	1.51797	23.0585	2.48064	28.0519	3.60055	29.3639	5.49073	37.1481	12.0986	24.1147	21.9291	24.1013
HORVU6Hr1G036510.6		Carboxypeptidase Y homolog A	HC	18.1792	0.513401	11.3791	51.3799	0	34.3333	0.0329405	15.5172	0.0830531	10.4191	0.127305	5.18604	0.0905451	3.09034	0.157926	1.32902	0.0731296	0.353429
HORVU6Hr1G050390.1		Carboxypeptidase O		0	0	0	0	0	0	0	0	0	0	0	0	0	0	0	0	0	0
HORVU6Hr1G059550.2		Carboxypeptidase Y homolog A	HC	86.568	0.6866	37.4544	3.98887	0.187471	3.90577	1.24141	1.87013	1.32217	2.53281	1.91761	4.36439	1.35926	6.73911	12.0607	9.07589	16.5748	8.09777
HORVU6Hr1G084770.2		Carboxypeptidase Y	HC	19.9727	0.433724	7.71907	69.531	0.0343536	34.2125	0	8.40549	0.0256952	4.83991	0.0234915	2.94955	0	1.50134	0.270775	0.810504	0.353622	0.326921
HORVU7Hr1G019540.7		carboxypeptidase D	HC	13.8405	8.34547	18.0743	26.1896	4.08687	32.9019	4.64734	30.0388	6.41856	35.0513	6.91622	32.1012	9.11568	25.3091	9.84157	15.9842	14.745	17.3635
HORVU7Hr1G029230.1		Carboxypeptidase O		0	0	0	0	0	0	0	0	0	0	0	0	0	0	0	0	0	0
HORVU7Hr1G031020.2		Carboxypeptidase Y	HC	29.3371	0.522642	64.5475	47.8982	2.15132	69.9257	7.03157	63.2301	7.63837	93.4816	10.652	77.9842	11.1786	77.2116	10.6147	44.2459	15.2475	26.8651
HORVU7Hr1G032140.1		Carboxypeptidase Y homolog A		0.0262251	0	0	0	0	0	0	0	0	0	0	0	0	0	0	0	0	0
HORVU7Hr1G066830.1		Carboxypeptidase O		0	0	0	0	0	0	0	0	0	0	0	0	0	0	0	0	0	0
HORVU7Hr1G094190.1		Carboxypeptidase Y homolog A		0	0	0	0	0	0	0	0	0	0	0	0	0	0	0	0	0	0
HORVU7Hr1G113610.2		Carboxypeptidase Y homolog A	HC	0	0	0	0	0	0	0	0	0	0	0	0	0	0	0	0	0	0
HORVU4Hr1G017090.1		Carboxypeptidase Y homolog A	HC	0.0484443	0	0	0	0	0.13987	0	0.0368063	0	0	0.0227787	0	0	0.0340627	0.0270811	0.135482	0.0307056	0.0289678
HORVU1Hr1G010110.1		Carboxypeptidase Y homolog A		0	0	0.0659387	0	0	0	0	0	0	0	0	0	0	0	0	0	0.0593823	0
HORVU2Hr1G085580.2		Carboxypeptidase Y homolog A		0	0	0	0.0349553	0	0	0	0.0311466	0	0.042267	0.0223547	0.0645818	0	0.0259652	0	0	0.0517683	0.0278378
HORVU2Hr1G109380.3		Carboxypeptidase Y	HC	61.8057	9.33197	93.4974	222.298	4.11941	274.787	10.2418	223.571	12.7302	202.351	18.8022	141.806	26.3253	187.104	63.8264	114.716	97.1991	123.489
HORVU6Hr1G006880.1		Carboxypeptidase Y homolog A	HC	305.303	6.34286	353.796	34.4891	2.71096	37.3309	7.23327	25.5658	10.6393	21.2127	10.5316	14.1833	10.4139	22.4753	73.826	10.6886	89.223	68.6988
HORVU6Hr1G075860.1		Carboxypeptidase Y homolog A		0.047888	0.0166238	0.0261662	0.0538603	0	0.0456555	0	0.0617613	0.018582	0.0368653	0	0.050026	0.0186443	0.0600986	0	0.113348	0.0259292	0.0244699
HORVU0Hr1G002350.1			LC	129.561	16.5931	215.243	63.9375	10.1067	94.3594	13.2998	90.0655	27.8089	93.4306	35.6724	58.2788	40.6093	52.9828	27.8019	28.522	24.8741	28.1465
HORVU0Hr1G038120.1		cellulose synthase 1	HC	73.3106	32.6626	106.143	46.6194	10.0853	85.0355	7.74186	79.4721	18.8086	87.4559	19.1009	60.3717	20.2625	71.5187	19.4494	45.3015	24.2639	29.5621
HORVU1Hr1G022900.1		cellulose synthase-like D3	HC	15.3099	10.2116	2.47097	0.319379	0.0411578	0.181085	0.0349413	0.0186042	0.0427395	0	0.012045	0	0.0131672	0	0	0.0316266	0.015549	0.0170038
HORVU1Hr1G026320.6		cellulose synthase 1	HC	0	0.000429167	0.09899	0	0	0	0	0	0	0	0	0	0	0.367614	0	0.170426	0.118203	0
HORVU1Hr1G026330.2		Cellulose synthase family protein	HC	91.4202	22.1903	176.578	78.6335	7.08764	34.3296	14.3356	28.0195	5.48974	28.7617	7.74926	20.2771	2.73106	35.1858	11.4865	28.7466	9.8154	17.0991
HORVU1Hr1G039250.1		cellulose synthase A4	HC	0.473063	0	0.18479	0.238689	0	0.328452	0	0.122324	0	0.213817	0.14889	0	0.113894	0	0.391063	0	0.31293	0.143688
HORVU1Hr1G057680.1		beta-1	HC	1.1299	3.18554	1.16203	0.196046	2.06757	0.243541	0.438821	0.0895777	1.48702	0	1.10281	0.0478964	0.542922	1.15926	5.48424	0.4428	8.68589	4.4904
HORVU2Hr1G042240.1		cellulose-synthase like D2		0.0283347	0.0190373	0	0	0	0.0100858	0	0	0	0	0	0	0	0	0	0	0	0
HORVU2Hr1G042250.1		cellulose-synthase like D2	HC	2.55629	1.74987	2.61962	0.883086	0.524709	1.25366	0.397729	0.971702	0.504896	1.54556	0.625557	1.68339	0.689333	0.882664	0.878505	0.470393	1.1886	0.674406
HORVU2Hr1G042300.1		cellulose synthase-like D3	HC	0.0148221	0	0	0	0	0	0	0	0.0040858	0	0.00495903	0	0	0	0.00382913	0	0	0
HORVU2Hr1G042350.3		cellulose-synthase like D2	HC	0.0333887	0	0	0.0345186	0	0.220938	0	0.0636296	0.0191791	0	0.0298499	0	0	0	0	0	0.0149046	0
HORVU2Hr1G042370.1		cellulose-synthase like D2		0.0139735	0.0065784	0.0625332	0.0137977	0	0	0	0	0	0	0	0	0	0	0	0	0.0070148	0
HORVU2Hr1G074960.4		cellulose synthase-like B4	HC	1.16083	0.160266	1.58466	0.0382026	0.0451306	0.0287039	0.306512	0.0342145	0.615516	0.0349134	1.37079	0.0512935	2.50758	0.449574	16.5731	0.328816	21.3191	14.7274
HORVU3Hr1G016990.5		cellulose synthase like G3	HC	0.0916992	0.0733067	0.069449	0.214269	0.0471799	0.439434	0.0801076	0.125366	0.0489929	0.566811	0.00922747	1.81597	0.11194	4.55985	5.31703	8.52664	8.34981	6.49181
HORVU3Hr1G071770.1		cellulose synthase family protein	HC	0.540213	0.474745	0.235216	0.407868	0.750768	0.58888	0.2441	0.498689	1.28889	0.507386	1.20807	0.202519	0.724744	0.201829	0.653336	0.133962	0.338045	0.138877
HORVU3Hr1G105630.7		Glucan endo-1	HC	3.83e-05	0.000156	0.105	1.79	0	1.29	0.097	0.548	1.85	1.18	2.15	1.73	1	1.65	21.5	3.21	7.61	2.83
HORVU4Hr1G037370.3				0	0	0	0	0	0	0	0	0	0	0	0	0	0	0	0	0	0
HORVU5Hr1G064230.7		Cellulose synthase family protein	HC	0.112991	0	0.0214485	0	0	0	0.0129759	0.0139287	0.00492593	0.00723417	0.0164305	0	0.0202532	0	0.104461	0	0.0355863	0.0126527
HORVU5Hr1G109950.1				0	0	0	0	0	0	0	0	0	0	0	0	0	0	0	0	0	0
HORVU5Hr1G110000.3		Cellulose synthase family protein	HC	87.5594	74.5306	129.484	81.2476	46.1335	109.201	33.6232	99.9684	50.9359	144.684	62.8082	149.755	64.8965	101.468	51.7194	54.0346	58.6638	51.6724
HORVU5Hr1G113750.4		cellulose synthase-like D3		0	0	0	0	0	0	0	0	0	0	0	0	0	0	0	0	0	0
HORVU5Hr1G118270.1		cellulose synthase 6	HC	127.233	53.9778	270.307	80.1259	31.096	122.871	21.4361	113.301	44.5916	135.241	53.4834	100.304	51.3169	93.666	46.1013	56.7506	51.8162	53.4007
HORVU6Hr1G013650.1		cellulose synthase 1		0	0	0	0	1.2847	0	0	0.58071	0	0	0	0	0	0.48458	0.49979	1.41307	0	0
HORVU6Hr1G050750.17		Cellulose synthase family protein	HC	2.25	5.1e-06	0.774	0.00082	9.81e-05	7.45e-05	0.000836	0.0155	0.198	0.00578	5.32e-05	0.00248	0.393	9.86e-05	0.233	4.93e-06	3.37e-07	0.0161
HORVU7Hr1G070010.7		cellulose synthase-like D3	HC	21.7989	5.61525	6.15319	1.41173	3.01352	1.33952	2.48083	0.409066	2.22538	0.587214	3.36852	0.0467947	2.17294	0.0789293	5.59321	0.0754313	0.802794	0.340305
HORVU7Hr1G103640.1				0	0.766553	0	0	0	0	0	0	0	0	0	0	0	0	0	0	0	0
HORVU7Hr1G120450.1		beta-1	HC	0	0	0	0	0	0	0	0	0	0	0	0	0	0	0	0	0	0
HORVU7Hr1G121040.2		cellulose-synthase like D2		0	0	0	0	0	0	0	0	0	0	0	0	0	0	0	0	0	0
HORVU5Hr1G095080.8		Beta-glucosidase C	HC	503.163	83.5149	110.181	129.049	1.83506	114.333	1.26164	81.6083	1.8834	82.2565	2.78172	58.8807	2.25749	72.2004	8.53389	42.267	31.0393	29.7947
HORVU5Hr1G095130.5		Beta-glucosidase C	HC	54.8996	0.842804	36.5625	14.8261	0.125349	10.1104	1.44726	2.59514	1.17015	1.64536	2.08144	0.475147	1.23476	0.911287	8.69892	1.41231	7.95861	4.40726
HORVU0Hr1G037040.2		Orf108a	HC	0	0	0	0	0	0	0	0	0	0	0	0	0	0	0	0	0	0
HORVU1Hr1G018540.17		alanine aminotransferase 2	HC	837.346	2196.96	770.518	192.078	924.876	121.874	529.893	76.5826	608.218	100.144	556.008	102.53	462.492	132.757	359.589	79.5512	256.857	215.392
HORVU1Hr1G087240.4		alanine aminotransferase 2		0	0	0	0	0	0	0	0	0	0	0	0	0	0	0	0	0.897947	0
HORVU2Hr1G030820.1		alanine aminotransferase 2	HC	49.5699	14.8041	73.932	80.5126	6.08611	90.4783	9.58022	66.895	9.40086	66.5089	13.1285	47.6181	16.5952	40.7704	18.0957	21.2245	17.2133	22.4943
HORVU2Hr1G063740.4		alanine aminotransferase 2	HC	170.638	32.8431	309.219	103.133	12.659	103.819	32.3048	77.9625	29.2594	79.1939	36.6894	58.4693	27.0129	52.6342	11.1158	33.2264	12.4225	24.5431
HORVU3Hr1G032400.4		D-alanine aminotransferase	HC	10.4711	0.0210764	5.28942	1.12227	0.0586641	1.11888	0.597641	0.312613	0.218154	0.646853	0.318263	1.39257	0.117934	1.13857	0.702521	2.78844	0.810423	0.874334
HORVU5Hr1G014730.7		alanine aminotransferase 2	HC	12.8189	13.5503	10.0141	6.15739	0.456595	5.65797	0.465156	5.51306	0.226602	8.73705	0.479893	9.31228	0.433179	21.4763	7.76278	18.8598	15.0908	17.272
HORVU5Hr1G125270.1		Protein kinase superfamily protein	HC	0	0	0.42172	0	0	0.0985517	0	0	0.544712	0.624587	0.169597	0.267312	0	1.13386	0	0.755653	0.301552	1.38417
HORVU5Hr1G125290.3		Protein kinase superfamily protein	HC	14.7384	7.6554	23.0003	25.5136	6.94435	31.857	5.11092	27.4901	9.66653	31.8041	10.1662	25.2356	13.26	24.2791	13.0023	12.351	15.9857	17.0167
HORVU6Hr1G024900.19		mitogen-activated protein kinase kinase 3	HC	3.32657	0.982808	2.26155	5.30921	0.558658	8.54542	0.606718	7.53437	1.02657	9.29172	1.47942	13.6524	1.0721	18.1257	2.89518	14.1059	7.78879	9.53494
HORVU7Hr1G074230.1		alanine aminotransferase 2		0.209587	0	0	0	0.585436	0	0	0	0	0	0	0	0	0	0	0	0	0
HORVU7Hr1G074250.1		alanine aminotransferase 2		0.209587	0	0	0	0.585436	0	0	0	0	0	0	0	0	0	0	0	0	0
HORVU5Hr1G062990.1		alanine aminotransferase 2	HC	0.18011	1.34629	3.53729	676.702	8.45099	1145.21	14.8157	1049.35	35.195	958.815	75.8704	590.766	117.406	373.438	130.383	243.865	185.814	216.234
HORVU2Hr1G109120.2		Beta-fructofuranosidase	HC	0.145526	0.0410695	0.118748	0	0	0.098209	0.219908	0	0.178294	0	0.505056	0	0.198541	0	2.36536	0.103887	0.073395	0.080561
HORVU2Hr1G118820.2		Beta-fructofuranosidase	HC	0	0.0140062	0	0	0	0	0	0	0	0	0	0	0	0	0	0.0546518	0	0
HORVU6Hr1G011260.19		Beta-fructofuranosidase	HC	10.9132	5.07123	27.2861	5.33924	4.0879	5.80887	5.63896	5.85957	5.85587	8.50646	4.85747	7.77048	4.87128	9.05414	5.89796	6.81588	7.26674	7.05899
HORVU7Hr1G000250.3		Acid beta-fructofuranosidase	HC	5.2743	0.440088	4.90447	0.271764	0.237069	0.387873	0.380162	0.16585	0.119783	0.283137	0.182542	0.389968	0.0453003	0.426521	0.123923	1.10093	0.0115718	0.0872139
HORVU7Hr1G000260.2		Acid beta-fructofuranosidase	HC	47.6484	0.336911	11.1097	9.8874	0.212954	5.22053	0.602632	1.23459	0.0954323	1.90462	0.310369	1.21249	0.00756983	1.62466	0.083343	6.28697	0.0267175	0.577731
HORVU7Hr1G000270.1		Acid beta-fructofuranosidase	HC	1.48042	1.20927	7.67571	0.169367	0.380345	0	1.86819	0	2.91161	0.097547	6.88951	0.0616034	7.97286	0.0704449	15.0907	0.0314472	4.14052	2.58592
HORVU7Hr1G000650.1				0	0	0	0	0	0	0	0	0	0	0	0	0	0	0	0	0	0
HORVU7Hr1G000660.1				0	0	0	0	0	0	0	0	0	0	0	0	0	0	0	0	0	0
HORVU7Hr1G000820.1		WD repeat-containing protein 89 homolog	HC	12.8141	7.76273	11.4153	24.628	5.67236	29.7129	5.34674	25.5305	5.83085	40.1834	7.28634	42.9294	6.9295	46.1361	11.1563	33.2472	19.4108	29.7082
HORVU7Hr1G000910.1		NAC domain containing protein 62	HC	13.801	8.58424	15.1002	8.09179	5.13168	11.5825	4.81218	9.10652	6.24279	12.6337	5.99371	12.9415	5.74672	18.6576	12.8305	15.2831	19.5263	17.9626
HORVU7Hr1G000920.1		Zinc finger protein CONSTANS-LIKE 13		0	0	0	0	0	0	0	0	0	0	0	0	0	0	0	0	0	0
HORVU7Hr1G001040.6		Acid beta-fructofuranosidase	HC	295.836	0.334336	29.9224	17.4226	0.259032	11.3863	0.835649	3.42648	0.257306	2.76511	0.25261	1.58303	0.220283	3.68815	0.306201	4.97905	0.1204	0.739504
HORVU7Hr1G001050.1		undescribed protein		0	0	0	0	0	0	0	0	0	0	0	0	0	0	0	0	0	0
HORVU7Hr1G001070.17		Acid beta-fructofuranosidase	HC	0.0640105	0	0.0268765	0	0	0	0	0.013463	0	0	0.00857873	0	0	0	0.0243252	0	0	0
HORVU7Hr1G001120.1		Protein ALWAYS EARLY 3		0.278802	0.119433	0.181219	2.52502	0	1.16874	0	0.551481	0.054107	0.511198	0.145728	0.757394	0.068064	0.988376	0.718112	0.375765	0.561507	0.272264
HORVU7Hr1G001140.2				0	0	0	0	0	0	0	0	0	0.158066	0	0	0	0	0.138566	0	0.126169	0.553337
HORVU7Hr1G001300.3		GRAS family transcription factor	HC	0.0319738	0	0	0	0	0.0238669	0	0	0	0	0	0	0.0334433	0	0	0.0379807	0	0
HORVU7Hr1G001310.1		unknown function		0.0124757	0	0	0	0	0	0	0	0	0	0	0.045578	0	0	0	0	0	0
HORVU7Hr1G001320.1		unknown function		0.217778	0.268595	0.464934	0.130671	0.291008	0.227793	0.164703	0.0958153	0.650839	0.237477	0.227105	0.436395	0.259921	0.100228	0	0.137903	0.146177	0.0401353
HORVU7Hr1G001380.1				0	0	0	0	0	0	0	0	0	0	0	0	0	0	0	0	0	0
HORVU7Hr1G001570.1		UDP-Glycosyltransferase superfamily protein		3.03364	0.211908	0.959277	0.494982	0.0928298	0.643223	0.0262696	0.152823	0.0331169	0.295437	0.0271669	0.273403	0	0.110382	0.033422	0.434856	0.0472181	0.0767219
HORVU7Hr1G001580.1				0.0598639	0	0	0.0173118	0	0	0	0	0	0	0	0	0	0	0	0.0122909	0.0151923	0
HORVU7Hr1G001640.1				0	0	0	0	0	0	0	0	0	0	0	0	0	0	0	0	0	0
HORVU7Hr1G001830.3		myb-like transcription factor family protein	HC	12.8023	2.34776	22.2767	21.4312	0.98512	14.4281	2.38031	17.9627	2.84037	28.8121	3.70255	30.7591	6.80032	53.0021	15.9415	23.9722	20.9963	28.286
HORVU0Hr1G017710.1		HXXXD-type acyl-transferase family protein		0	0	0	0	0	0	0	0	0	0	0	0	0	0	0	0	0	0
HORVU0Hr1G019500.1		HXXXD-type acyl-transferase family protein	HC	0.452707	0.0796367	0.699322	0.244137	0.141255	0.297021	0.359758	0.209289	0.0807417	0.153309	0.173744	0.0715953	0.143705	0	0.381836	0	0.0842428	0.116759
HORVU0Hr1G023570.1		HXXXD-type acyl-transferase family protein		0	0	0	0	0	0	0	0	9.14e-06	0	0	0	0	1.91e-05	0.000102	6.86e-05	0.000412	0.000273
HORVU0Hr1G036700.1		Anthocyanin 5-aromatic acyltransferase		0	0	0	0	0	0	0	0	0	0	0	0.42549	0	0	0	0	0	0
HORVU1Hr1G002860.1		Anthocyanin 5-aromatic acyltransferase		0	0	0	0	0	0	0	0	0	0	0	0	0	0	0	0	0	0
HORVU1Hr1G002890.1		HXXXD-type acyl-transferase family protein	HC	0	0	0	0	0	0	0	0	0	0	0	0	0	0	0	0	0	0
HORVU1Hr1G008270.1		Anthocyanin 5-aromatic acyltransferase		0.0610177	0	0.10341	0	0	0	0	0.0984443	0.106476	0	0.145728	0	0.192087	0.101729	0	0	0	0.0769577
HORVU1Hr1G017410.1		HXXXD-type acyl-transferase family protein	HC	0	0	0.10531	0	0	0	0	0	0	0	0	0	0	0	0	0	0	0
HORVU1Hr1G018170.1		HXXXD-type acyl-transferase family protein	HC	0.0360363	0	0	0	0	0	0	0	0	0	0	0	0	0	0	0	0	0
HORVU1Hr1G018200.1		HXXXD-type acyl-transferase family protein		0	0	0	0	0	0	0	0	0	0	0	0	0	0	0	0	0	0
HORVU1Hr1G018260.2		HXXXD-type acyl-transferase family protein	HC	0.0791583	0.0235859	0.0505917	0.0495542	0	0.0269841	0	0	0	0	0	0.0153062	0	0.0200896	0.065155	0.250527	0.0554347	0.045616
HORVU1Hr1G019220.1		HXXXD-type acyl-transferase family protein	HC	0	0	0	0	0	0	0	0	0	0	0	0	0	0	0	0	0	0
HORVU1Hr1G019380.2		HXXXD-type acyl-transferase family protein	HC	0.0140485	0	0	0	0	0.0573523	0	0	0.0145739	0	0.0129511	0	0.0392949	0	0.0152085	0	0.029373	0
HORVU1Hr1G019410.1		HXXXD-type acyl-transferase family protein	HC	0	0.0111599	0	0	0	0.0193603	0.0336099	0	0.0148525	0	0.0154859	0	0.0135642	0	0.0273593	0	0.0323486	0.0163559
HORVU1Hr1G026520.1		HXXXD-type acyl-transferase family protein	HC	1.27333	0	0.956914	0.0737628	0	0.0829173	0.0719734	0.0584047	0.0440182	0.0264279	0.0596105	0	0.0145234	0	0.14821	0.0350143	0.0159248	0
HORVU1Hr1G037090.1		Agmatine coumaroyltransferase-2		0	0	0	0	0	0	0	0	0	0	0	0	0	0	0	0	0	0
HORVU1Hr1G045690.4		Benzyl alcohol O-benzoyltransferase	HC	0	0	0	0	0	0.0541017	0	0	0	0	0	0	0	0	0.0118076	0	0	0
HORVU1Hr1G045700.1		HXXXD-type acyl-transferase family protein	HC	0	0	0	0	0	0.07627	0	0	0	0	0	0.0169272	0	0	0	0	0	0
HORVU1Hr1G051400.1		Anthocyanin 5-aromatic acyltransferase		0	0.0241833	0	0	0	0	0	0	0	0	0.0284212	0	0	0	0	0	0	0
HORVU1Hr1G072050.2		HXXXD-type acyl-transferase family protein	HC	0.27922	0.014045	0.089607	0.101119	0	0.0668549	0	0.0179544	0	0	0	0.0360805	0	0	0	0	0.0319429	0
HORVU1Hr1G073330.1		HXXXD-type acyl-transferase family protein	HC	1.90851	0.0113884	1.62116	0.194973	0	0.393716	0.592036	0.0771793	0.0803354	0.37549	0.0692839	0.389971	0.0412836	0.697155	0.0765933	3.71465	0.0378762	0.367446
HORVU1Hr1G074510.1		HXXXD-type acyl-transferase family protein	HC	0.106595	0	0	0.162561	0	0.179374	0	0.0188191	0	0.016854	0	0.0180488	0.0122599	0	0	0.028563	0	0
HORVU1Hr1G075900.1		HXXXD-type acyl-transferase family protein	HC	1.06576	0.0260449	0.292255	0.186399	0	0.170861	0	0	0	0.0192262	0.0158895	0	0	0.0197881	0.0122692	0.0167771	0	0
HORVU1Hr1G080540.1		HXXXD-type acyl-transferase family protein		0	0	0	0	0	0	0	0	0	0	0	0	0	0	0	0	0	0
HORVU1Hr1G081430.1		hydroxycinnamoyl-CoA shikimate/quinate hydroxycinnamoyl transferase		0	0	0	0	0	0	0	0	0	0	0	0	0	0	0	0	0	0
HORVU2Hr1G000410.1		HXXXD-type acyl-transferase family protein		0.00280457	0	0.0249577	0	0	0	0	0	0	0	0	0	0	0	0	0	0	0
HORVU2Hr1G000420.2		HXXXD-type acyl-transferase family protein		0.334611	0	0.100169	0	0	0	0	0	0	0	0	0	0	0	0.0215601	0	0	0
HORVU2Hr1G000840.2		HXXXD-type acyl-transferase family protein	HC	0	0	0	0	0	0.0105658	0	0	0	0	0	0.0221431	0	0.02105	0	0.141743	0	0.0178525
HORVU2Hr1G002500.1		HXXXD-type acyl-transferase family protein	HC	0	0.0203857	0.133238	21.828	0	54.7167	0	23.0222	0.0465807	26.0197	0.0221952	20.1	0.0195355	24.6654	1.31855	38.9868	3.59267	8.33308
HORVU2Hr1G005310.2		HXXXD-type acyl-transferase family protein	HC	0.108695	0	0.0775334	0	0	0	0	0	0	0	0	0	0	0	0	0.0317555	0.0322651	0.0327363
HORVU2Hr1G005330.1		HXXXD-type acyl-transferase family protein	HC	0.0129353	0	0.0181031	1.09346	0	1.15672	0	0.298382	0	0.40165	0.0115566	0.648971	0	0.410355	0.295609	0.401301	1.07422	0.637495
HORVU2Hr1G005350.1		HXXXD-type acyl-transferase family protein		0	0	0	0	0	0	0	0	0	0	0	0	0	0	0	0	0	0
HORVU2Hr1G006460.1		HXXXD-type acyl-transferase family protein		0	0	0	0	0	0	0	0	0	0	0	0	0	0	0	0	0	0
HORVU2Hr1G006540.2		HXXXD-type acyl-transferase family protein	HC	0.0246229	0	0	0	0.0375846	0.340027	0	0.136561	0	0.187216	0	0.236205	0	0.253083	0	0.806041	0	0.1205
HORVU2Hr1G011160.1		HXXXD-type acyl-transferase family protein	HC	0	0	0	0.0300953	0	0.0398337	0	0	0	0.0192764	0	0.0169462	0	0	0	0.0494894	0	0
HORVU2Hr1G012940.1		HXXXD-type acyl-transferase family protein		0	0	0	0.0601683	0	0	0	0.156027	0	0.287962	0	0	0	0.274855	0	0.042718	0.052802	0.111878
HORVU2Hr1G012990.1		HXXXD-type acyl-transferase family protein	HC	0	0	0	0	0	0	0	0.0301171	0	0	0	0	0	0	0	0.234574	0	0
HORVU2Hr1G018430.6		Peroxidase superfamily protein	HC	0	0	0	1.9e-05	0	0.0328	0	0	0	0	0	0	0	0	0	0	0	0
HORVU2Hr1G021300.1		Benzyl alcohol O-benzoyltransferase		0	0	0	0	0	0	0	0	0	0	0	0	0	0	0	0	0	0
HORVU2Hr1G022390.1		HXXXD-type acyl-transferase family protein		0	0	0	0	0	0	0	0	0	0	0	0	0	0	0	0	0	0
HORVU2Hr1G035810.3		HXXXD-type acyl-transferase family protein	HC	0.0283317	0	0.0184154	0	0	0.00925687	0.294335	0	0.058569	0	0.0650271	0	0.0169463	0	0.238471	0	0	0.0156408
HORVU2Hr1G035830.4		HXXXD-type acyl-transferase family protein	HC	0	0	0	0	0	0	0.722529	0	0.101838	0	0.245654	0	0.216196	0	0.340422	0.016865	0	0
HORVU2Hr1G076860.1		HXXXD-type acyl-transferase family protein		0	0	0	0	0	0	0	0	0	0	0	0	0	0	0	0	0	0
HORVU2Hr1G086380.4		hydroxycinnamoyl-CoA shikimate/quinate hydroxycinnamoyl transferase	HC	1.82457	0	0.955379	0.795793	0	2.54481	0.463346	0.681026	0.240065	1.89673	0.475833	1.02802	0.361906	1.00347	1.46317	3.04864	1.37073	0.601791
HORVU2Hr1G087800.1		Benzyl alcohol O-benzoyltransferase		0	0	0	0	0	0	0	0	0	0	0	0	0	0	0	0	0	0
HORVU2Hr1G093480.1		HXXXD-type acyl-transferase family protein		0	0	0	0	0	0	0	0	0	0	0	0	0	0	0	0	0	0
HORVU2Hr1G096890.3		UDP-Glycosyltransferase superfamily protein	HC	0.113848	0	0.375107	0.0143358	0	0.0189747	0.131762	0	0.0697295	0.0550937	0.115275	0.0198828	0.0629471	0.0146355	0.391899	0.0160253	0.0754346	0.0160302
HORVU2Hr1G099550.2		HXXXD-type acyl-transferase family protein	HC	8.28668	0.120071	1.16914	0	0	0.09158	0	0.0286695	0.093381	0	0	0	0.106938	0.204544	1.56117	1.81581	0.601918	0.391249
HORVU2Hr1G099710.1		HXXXD-type acyl-transferase family protein		0	0	0.159729	0.267484	0.0719312	0.07747	0.0610667	0.0380147	0.0231821	0.088049	0.0448809	0.415601	0.0230123	0.213648	0	0.0401457	0.422099	0.412476
HORVU2Hr1G100110.8		HXXXD-type acyl-transferase family protein		0	0	0	0	0	0	0	0	0	0	0	0	0	0	0	0	0	0
HORVU2Hr1G100150.2		HXXXD-type acyl-transferase family protein	HC	0	0	0	0	0	0	0	0	0	0	0	0	0	0.0510673	0	0.0372587	0.0460537	0
HORVU2Hr1G100210.3		HXXXD-type acyl-transferase family protein	HC	0.0133774	0	0	0	0	0.0182042	0	0	0	0	0	0	0	0	0	0	0	0
HORVU2Hr1G100230.4		HXXXD-type acyl-transferase family protein	HC	0	0	0	0	0	0	0	0	0	0	0	0	0	0	0	0	0	0
HORVU2Hr1G102380.1		HXXXD-type acyl-transferase family protein		0	0.0111883	0.0193065	0	0	0	0	0	0	0	0.0116155	0	0	0	0	0	0	0
HORVU2Hr1G104230.1		Anthocyanin 5-aromatic acyltransferase		0	0	0	0	0	0	0	0	0	0	0	0	0.064594	0	0	0	0	0
HORVU2Hr1G105580.2		Malonyl-coenzyme A:anthocyanin 3-O-glucoside-6''-O-malonyltransferase	HC	0.15158	0	0	0	0	0	0	0	0	0	0	0	0	0	0	0.037496	0	0
HORVU2Hr1G109430.2		HXXXD-type acyl-transferase family protein	HC	0	0	0	0	0	0.0306769	0	0	0	0.0260733	0	0	0	0	0.0162696	0.051817	0	0
HORVU2Hr1G109470.1		Agmatine coumaroyltransferase	HC	0.038481	0	0.114286	0	0	0	0	0	0	0	0	0	0	0	0	0	0	0
HORVU2Hr1G109590.5		HXXXD-type acyl-transferase family protein	HC	0.89051	0	0.77935	0	0	0.0684567	0	0	0.0349013	0.0436377	0.0478622	0.0291231	0.023981	0	0.0211406	0.141193	0	0
HORVU2Hr1G113110.1		HXXXD-type acyl-transferase family protein	HC	0	0	0	0	0.0387047	0	0	0	0	0	0.0392893	0.0322089	0	0	0	0	0.0146223	0
HORVU2Hr1G115890.1		HXXXD-type acyl-transferase family protein	HC	0.711977	0	1.23991	0.157893	0.0412668	0.090753	0.0700677	0.0186534	0.0441656	0.0257282	0.17629	0.0380868	0.123571	0	0.0997133	0	0	0
HORVU2Hr1G115900.1		Anthocyanin 5-aromatic acyltransferase		0	0	0	0	0	0	0	0	0	0	0	0	0	0	0	0	0	0
HORVU2Hr1G124070.1		Agmatine coumaroyltransferase-2		0	0	0	0	0	0	0	0	0	0	0	0	0	0	0	0	0	0
HORVU2Hr1G124150.1		HXXXD-type acyl-transferase family protein		0	0	0	0	0	0	0	0	0	0	0	0	0	0	0	0	0	0
HORVU2Hr1G125270.1		HXXXD-type acyl-transferase family protein		0	0	0.0433265	0	0	0	0	0	0	0	0	0	0	0	0	0	0	0
HORVU2Hr1G125370.1		HXXXD-type acyl-transferase family protein		0.0154857	0	0.0197549	0	0	0	0	0	0	0	0	0	0	0	0	0	0	0
HORVU3Hr1G001030.1		HXXXD-type acyl-transferase family protein		0.013699	0	0	0	0	0	0	0	0	0	0	0	0	0	0	0	0	0
HORVU3Hr1G014080.2		HXXXD-type acyl-transferase family protein	HC	0.487696	0	0.234184	0.182819	0	0.110539	0.0314527	0.034031	0.018474	0.0461967	0	0.0341936	0	0.0541427	0.0111901	0.0909232	0	0
HORVU3Hr1G020230.3		HXXXD-type acyl-transferase family protein	HC	21.4923	1.44785	15.8838	5.69609	0.705075	6.00003	1.68351	1.67852	1.00756	2.82262	1.74121	2.55023	1.02961	2.91464	3.66517	5.06898	1.87112	1.38668
HORVU3Hr1G022260.1		HXXXD-type acyl-transferase family protein	HC	1.33926	0.0457284	0.784875	0.395274	0.135917	0.0681478	0.115388	0.0335632	0.196614	0.234792	0.283388	0	0.0225126	0	0.182824	0.0140337	0.076807	0.0281494
HORVU3Hr1G022340.1		HXXXD-type acyl-transferase family protein	HC	0.125162	0	0.0660729	0	0	0	0	0	0	0	0	0	0	0	0	0	0.0156316	0
HORVU3Hr1G023780.1		HXXXD-type acyl-transferase family protein	HC	0.0121358	0	0	0.0136883	0	0	0	0	0	0	0.014492	0	0	0	0	0	0	0
HORVU3Hr1G027720.1		Agmatine coumaroyltransferase-1		0.050292	0	0.367703	0	0	0	0	0	0	0	0	0	0	0	0	0	0	0
HORVU3Hr1G031900.1		Anthocyanin 5-aromatic acyltransferase		0	0	0	0	0.919798	0	0	0	0.267172	0	0	0	0	0.50232	0	0	0.172775	0
HORVU3Hr1G041130.1		HXXXD-type acyl-transferase family protein		0	0	0	0	0	0	0	0	0.0513697	0.0634897	0	0.0740567	0	0	0	0	0	0
HORVU3Hr1G049920.1		HXXXD-type acyl-transferase family protein		0.333846	0	0.0806719	0	0	0	0	0	0	0	0	0	0	0	0.0168576	0	0.0190361	0
HORVU3Hr1G054090.1		HXXXD-type acyl-transferase family protein	HC	3.85501	0.188217	2.27936	0.655491	0	0.760904	0.221957	0.168832	0.0610851	0.19671	0.0731041	0.171329	0.0149295	0.219976	0.519756	0.368317	0.18894	0.162517
HORVU3Hr1G066740.3		HXXXD-type acyl-transferase family protein	HC	0.431631	0	1.1519	0.975532	0	2.63523	0	4.53614	0	7.01922	0	5.5557	0	8.82209	0.174413	7.51999	0.040117	2.19238
HORVU3Hr1G066760.1		HXXXD-type acyl-transferase family protein		0	0	0	0	0	0.0877273	0	0	0	0	0	0.0677847	0	0	0	0.134567	0	0
HORVU3Hr1G085100.2		HXXXD-type acyl-transferase family protein	HC	1.02637	0.150896	0.116361	0.114165	0	0.375769	0.0846942	0.0913952	0.0220457	0.130148	0.056496	0.216974	0.0227871	0.0776069	0.063157	0.507413	0.0940787	0.0963543
HORVU3Hr1G096360.2		HXXXD-type acyl-transferase family protein		0	0	0	0	0	0	0	0	0	0	0	0	0	0	0	0	0	0
HORVU3Hr1G097120.1		HXXXD-type acyl-transferase family protein	HC	0	0	0	0	0	0	0	0	0	0	0	0	0	0	0	0	0	0
HORVU4Hr1G000740.3		HXXXD-type acyl-transferase family protein		0	0	0	0	0	0	0	0	0	0	0	0	0.0159555	0	0	0	0	0
HORVU4Hr1G000930.1		HXXXD-type acyl-transferase family protein	HC	6.90467	0.408351	1.79723	0.671562	0.130723	0.701258	0.184964	0.0997468	0.0737419	0.0955813	0.150667	0.0948515	0.0438719	0.257638	0.912607	1.09889	0.561458	0.360823
HORVU4Hr1G000950.1		HXXXD-type acyl-transferase family protein	HC	0.0964954	0	0.0218669	0	0	0	0	0	0.0098206	0	0	0	0	0	0.0237943	0	0	0
HORVU4Hr1G004050.1		HXXXD-type acyl-transferase family protein	HC	0	0	0	0	0	0	0	0	0.0235259	0	0.136785	0.0171252	0	0.0756724	1.74008	0.0169986	2.2494	0.834379
HORVU4Hr1G009300.1		HXXXD-type acyl-transferase family protein	HC	0	0	0	0	0	0.0189276	0	0	0.0124738	0	0.011327	0	0.0133255	0	0	0	0.0146223	0
HORVU4Hr1G017810.1		Anthocyanin 5-aromatic acyltransferase		0	0	0	0	0	0	0	0	0	0	0	0	0	0	0	0	0	0
HORVU4Hr1G024740.1		HXXXD-type acyl-transferase family protein		0	0	0	0	0	0	0	0	0.0195921	0	0	0	0	0	0	0	0	0
HORVU4Hr1G072840.1		HXXXD-type acyl-transferase family protein	HC	0.026691	0	0.07273	0.50198	0	0.58996	0	0.110047	0	0.0973403	0	0.05709	0.0127857	0.0542717	0	0.0297881	0	0.0306852
HORVU4Hr1G076550.1		HXXXD-type acyl-transferase family protein	HC	0.862308	0	1.28049	0.276965	0	0.465996	0	0	0.0418894	0	0.0715596	0	0.0234451	0	0	0	0	0
HORVU4Hr1G076620.1		HXXXD-type acyl-transferase family protein		0.0403684	0	0.133769	0.0147019	0	0	0	0	0.0099209	0	0.0403928	0	0.0136335	0	0.0120186	0	0	0
HORVU4Hr1G077680.11		HXXXD-type acyl-transferase family protein	HC	0.0383023	0.0352964	0	0	0	0	0.0301621	0	0	0	0	0	0	0	0.0245527	0	0.0134223	0
HORVU4Hr1G077720.8		HXXXD-type acyl-transferase family protein	HC	0	0	0	0	0	0	0	0	0	0	0	0	0	0	0	0	0.0187238	0
HORVU4Hr1G077780.1		HXXXD-type acyl-transferase family protein		0	0	0	0	0	0	0	0	0	0	0	0	0	0	0	0	0	0
HORVU4Hr1G077790.1		HXXXD-type acyl-transferase family protein		0	0	0	0	0	0	0	0	0	0	0	0	0	0	0	0	0	0
HORVU4Hr1G080100.1		HXXXD-type acyl-transferase family protein		0	0	0	0	0	0	0	0	0	0	0	0	0	0	0	0	0	0
HORVU4Hr1G081180.1		HXXXD-type acyl-transferase family protein	HC	0	0	0	0	0	0.0197108	0.479058	0.233298	9.17858	0.653363	8.61642	0.0413083	2.98609	5.43816	45.7017	0.0739479	52.2848	20.6455
HORVU4Hr1G086240.1		HXXXD-type acyl-transferase family protein	HC	0.115082	0	0	0	0	0	0	0	0	0	0	0.133248	0	0	0	0	0	0
HORVU4Hr1G086350.1		HXXXD-type acyl-transferase family protein	HC	0.729808	0	0.167844	0	0	0.0377613	0	0.017732	0	0.0182736	0	0	0	0	0	0	0	0
HORVU4Hr1G087250.1		HXXXD-type acyl-transferase family protein	HC	0	0	0	0	0	0.0215379	0	0.018079	0	0.0189301	0	0	0	0	0	0	0	0
HORVU4Hr1G087510.1		HXXXD-type acyl-transferase family protein		0.0146359	0	0	0	0.0814552	0	0.0691522	0	0.126991	0	0	0	0	0	0	0	0	0
HORVU4Hr1G087910.1		HXXXD-type acyl-transferase family protein	HC	0	0	0.0177434	0	0	0.0567827	0	0.0352714	0	0.018319	0	0	0	0	0	0.0159855	0	0.0159904
HORVU4Hr1G089900.1		HXXXD-type acyl-transferase family protein		0	0	0	0	0	0	0	0	0	0	0	0	0	0	0	0	0	0
HORVU5Hr1G044390.1		HXXXD-type acyl-transferase family protein	HC	0	0	0	0	0	0	0	0	0.0759818	0	0.0454736	0.0169906	0.122481	0.0308048	7.58775	0.050595	7.82541	3.75136
HORVU5Hr1G064260.3		HXXXD-type acyl-transferase family protein	HC	0.979371	0.123312	0.48857	0.234314	0	0.231527	0	0.0640981	0.0799478	0.0200084	0.0289077	0.0390165	0	0.0411863	0.143489	0.224541	0.145981	0.0350213
HORVU5Hr1G064280.1		hydroxycinnamoyl-CoA shikimate/quinate hydroxycinnamoyl transferase	HC	0	0	0	0	0	0	0	0	0	0	0	0	0	0	0	0	0	0
HORVU5Hr1G077720.1		HXXXD-type acyl-transferase family protein		0	0	0	0	0	0	0	0	0	0	0	0	0	0	0	0	0	0
HORVU5Hr1G079580.1		HXXXD-type acyl-transferase family protein		0	0	0	0	0	0	0	0	0	0	0	0	0	0	0	0	0	0
HORVU5Hr1G080650.2		HXXXD-type acyl-transferase family protein	HC	0	0	0	0	0	0.0365833	0.127019	0.17532	6.70421	0.39644	4.78038	0	0.958887	1.52644	9.67767	0	4.03223	1.76259
HORVU5Hr1G080680.1		HXXXD-type acyl-transferase family protein	HC	0	0	0	0	0	0	0	0	0.825478	0.100517	0.169458	0	0.0971383	0.314152	1.15338	0	1.28068	0.449953
HORVU5Hr1G084810.1		HXXXD-type acyl-transferase family protein		0	0	0	0	0	0	0	0	0	0	0	0	0	0	0	0	0	0
HORVU5Hr1G084820.2		HXXXD-type acyl-transferase family protein	HC	0	0	0	0	0	0	0	0	0	0	0	0	0	0	0	0	0	0
HORVU5Hr1G084980.1		HXXXD-type acyl-transferase family protein	HC	0.107861	0	0	0.0195698	0	0.191118	0	0.0356253	0	0	0	0.0162661	0	0	0	0.0161458	0	0
HORVU5Hr1G089050.3		HXXXD-type acyl-transferase family protein	HC	0	0	0	0	0	0	0	0	0	0	0	0	0	0	0	0	0	0
HORVU5Hr1G094460.3		HXXXD-type acyl-transferase family protein	HC	1.19531	0.0112456	0.231645	0.0893907	0	0.0409917	0	0.0183221	0.0228033	0.0437537	0	0	0.0136684	0.0150476	0.0120494	0.0471316	0	0.016543
HORVU5Hr1G108900.2		HXXXD-type acyl-transferase family protein		0	0	0	0	0	0	0	0	0	0	0	0	0	0	0	0	0	0
HORVU5Hr1G118600.1		HXXXD-type acyl-transferase family protein	HC	0	0	0	0	0	0	0	0	0	0	0	0	0	0	0	0	0	0
HORVU5Hr1G125640.1		Anthocyanin 5-aromatic acyltransferase		0.0661493	0.234764	0	0	0.184076	0	0.312546	0	0.900368	0	0.747425	0	1.43366	0	0.527893	0	0.4157	0.152097
HORVU6Hr1G002710.1		HXXXD-type acyl-transferase family protein		0	0	0	0	0	0	0	0	0	0	0	0	0	0	0	0	0	0
HORVU6Hr1G011500.2		Anthocyanin 5-aromatic acyltransferase		0	0	0	0	0	0	0	0	0	0	0	0	0	0	0	0	0	0
HORVU6Hr1G012740.2		HXXXD-type acyl-transferase family protein		0.052793	0	0.0191718	0.0199492	0	0.0838438	0	0.0413086	0	0	0	0.0214301	0	0	0	0.0297269	0	0
HORVU6Hr1G019020.1		Benzyl alcohol O-benzoyltransferase		0	0	0	0	0	0	0	0	0	0	0	0	0	0	0	0	0	0
HORVU6Hr1G024920.3		HXXXD-type acyl-transferase family protein	HC	0.310167	0.636825	1.3653	0.0148536	0.160809	0.03932	0.989774	0.058174	0.336161	0.14435	0.446652	0.310361	0.49747	0.594988	6.30687	2.74871	5.03804	3.44585
HORVU6Hr1G056230.2		hydroxycinnamoyl-CoA shikimate/quinate hydroxycinnamoyl transferase	HC	1.63899	0.0382942	0.779517	0.2967	0.0414865	0.397639	0.140881	0.0787851	0.0534241	0.188232	0.0907968	0.188376	0.056053	0.18385	0.429461	0.317798	0.156469	0.0514829
HORVU6Hr1G062190.1		HXXXD-type acyl-transferase family protein	HC	0	0	0.31762	0.0729819	0	0.0132471	0	0	0	0.0256423	0	0.0277622	0	0	0.0632307	0.0658329	0.122464	0.0672989
HORVU6Hr1G066420.1		HXXXD-type acyl-transferase family protein		0	0	0	0	0	0	0	0	0.01004	0	0	0	0	0.0303873	0.0626197	0.0955637	0.429794	0.266642
HORVU6Hr1G073010.6		HXXXD-type acyl-transferase family protein	HC	0.014869	0.0116636	0	0.0197373	0	0	0	0	0.020632	0	0	0.0212025	0	0	0	0.0170889	0	0
HORVU6Hr1G075090.1		Anthocyanin 5-aromatic acyltransferase		0	0	0	0	0	0	0	0	0	0	0	0	0	0	0	0	0	0
HORVU6Hr1G081260.1		HXXXD-type acyl-transferase family protein	HC	0.609383	0	0.275837	0.0190444	0	0.0372083	0.0322973	0.0174723	0	0.018006	0	0	0	0	0.0952342	0.0305152	0	0.0157171
HORVU6Hr1G084820.1		Anthocyanin 5-aromatic acyltransferase		0	0	0	0	0	0	0	0	0	0	0	0	0	0	0	0	0	0
HORVU6Hr1G088480.1		HXXXD-type acyl-transferase family protein	HC	0	0	0	0.0192321	0	0.0093938	0.0652315	0	0.218737	0	0.350878	0.0196868	0.395291	0.066412	3.4384	0.0625506	1.31319	1.08106
HORVU6Hr1G088530.1		HXXXD-type acyl-transferase family protein	HC	0	0	0	0	0	0	0	0	0	0	0	0	0	0	0.11045	0	0.188741	0
HORVU6Hr1G091630.1		HXXXD-type acyl-transferase family protein	HC	1.77053	0.0283875	0.606743	0.0347101	0	0.0409917	0.101604	0	0.0198926	0	0	0	0.0136684	0	0.075767	0.032953	0	0
HORVU7Hr1G000970.1		HXXXD-type acyl-transferase family protein	HC	0.0237081	0	0	0.0181157	0	0	0	0.019125	0	0	0	0	0	0	0	0	0	0
HORVU7Hr1G010340.1		Anthocyanin 5-aromatic acyltransferase-like		0	0	0	0.0507486	0	0.0100107	0	0	0	0.0255254	0	0.0170352	0	0	0	0	0	0
HORVU7Hr1G021000.1		Anthocyanin 5-aromatic acyltransferase	HC	0	0	0	0.0762393	0	0.0186193	0	0	0	0.0474757	0	0	0	0	0.0229998	0.0629003	0	0
HORVU7Hr1G021010.1		Anthocyanin 5-aromatic acyltransferase-like	HC	0	0	0	0	0	0.0799457	0	0	0	0	0	0	0	0	0	0	0	0
HORVU7Hr1G021050.1		Anthocyanin 5-aromatic acyltransferase-like	HC	0.192	0.0934	0	0	0	0.0127	0	0	4.37e-09	0	0	0	0	0	5.36e-09	0	0	0
HORVU7Hr1G021070.1		Anthocyanin 5-aromatic acyltransferase-like		0.400282	0.178901	0.0257274	0	0	0	0	0	0.0285497	0	0	0.0268078	0	0	0.015975	0	0	0
HORVU7Hr1G021430.1		HXXXD-type acyl-transferase family protein	HC	0.0157772	0	0	0	0	0	0	0	0	0	0	0	0	0	0	0	0	0
HORVU7Hr1G021440.1		HXXXD-type acyl-transferase family protein	HC	0	0	0	0	0	0	0	0	0	0	0	0	0	0	0	0	0	0
HORVU7Hr1G022010.1		HXXXD-type acyl-transferase family protein	HC	0.0115327	0	0	0	0	0.00860863	0	0	0	0.0166636	0	0.0471434	0	0	0	0.03484	0	0
HORVU7Hr1G022080.1		HXXXD-type acyl-transferase family protein	HC	0.20535	0.0227878	0.0449391	0.035496	0	0.0329057	0	0.0147079	0	0	0	0	0.0219443	0.0120793	0.0290176	0.0193706	0.0241969	0
HORVU7Hr1G026190.1		Benzyl alcohol O-benzoyltransferase		0	0	0	0	0	0	0	0	0	0	0	0	0	0	0	0	0	0
HORVU7Hr1G030410.3		HXXXD-type acyl-transferase family protein	HC	0	0	0	0	0	0	0	0	0	0	0	0	0	0	0	0	0	0
HORVU7Hr1G030670.1		hydroxycinnamoyl-CoA shikimate/quinate hydroxycinnamoyl transferase	HC	0.246936	0.0138772	0.0180573	0.416918	0	0.951567	0	0.173434	0	0.0855015	0.0669195	0.0655577	0.0135613	0.0555566	0.183693	0.286408	0.047066	0.0163339
HORVU7Hr1G030730.1		HXXXD-type acyl-transferase family protein	HC	0.0302707	0	0.0215402	0.127219	0	0.104361	0	0	0	0	0	0.0196665	0	0	0.0150949	0.031123	0	0
HORVU7Hr1G030740.3		hydroxycinnamoyl-CoA shikimate/quinate hydroxycinnamoyl transferase		0	0	0	0	0	0	0	0	0	0	0	0	0	0	0	0	0	0
HORVU7Hr1G030780.1		HXXXD-type acyl-transferase family protein	HC	0	0	0	0	0	0	0	0	0	0	0	0	0	0	0	0	0	0
HORVU7Hr1G068080.3		HXXXD-type acyl-transferase family protein	HC	0.0919087	0	0.132318	0.0219519	0	0.0337567	0	0.0211353	0	0.057382	0.0332464	0.0235815	0.0304895	0	0.262694	0	0.141624	0.171578
HORVU7Hr1G076070.3		HXXXD-type acyl-transferase family protein	HC	0	0	0.0224911	0	0	0	0	0	0	0	0	0	0	0	0.0487232	0	0	0
HORVU7Hr1G076490.1		HXXXD-type acyl-transferase family protein	HC	0.0287507	0	0.0186878	0.122726	0	0.0789242	0	0.0176446	0	0.0882852	0.0112433	0.0906025	0	0.106108	0.19394	0.422905	0.197651	0.111341
HORVU7Hr1G085060.3		HXXXD-type acyl-transferase family protein	HC	1.01415	0.0386222	0.395225	0.213569	0.0421599	0.305207	0.071584	0.157516	0.0621782	0.0851848	0.0493527	0.117203	0.0134878	0.141953	0.186907	0.136276	0.127243	0.174425
HORVU7Hr1G085100.2		HXXXD-type acyl-transferase family protein	HC	0	0.0344123	0	0	0	0	0	0	0	0	0	0	0	0	0	0	0	0
HORVU7Hr1G085390.1		HXXXD-type acyl-transferase family protein	HC	0	0	0	0	0	0	0	0	0	0	0	0	0	0	0	0	0	0
HORVU7Hr1G085400.4		HXXXD-type acyl-transferase family protein		0.0522599	0	0.0819657	0.318637	0	0.6667	0	0.105091	0	0.147073	0	0.105165	0	0.0772693	0	0.309567	0	0.0370713
HORVU7Hr1G095230.1		HXXXD-type acyl-transferase family protein	HC	0.0145977	0	0	0	0	0.0297973	0	0	0	0	0.0158895	0	0	0	0	0	0	0
HORVU7Hr1G099280.1		Chromosome 3B		0	0	0	0	0	0	0	0	0.0242354	0	0	0	0.0705593	0	0.0284175	0.0326522	0.0913577	0.0299021
HORVU7Hr1G114530.1		Anthocyanin 5-aromatic acyltransferase	HC	0	0	0	0	0.25205	0	0	0	0.0406157	0	0	0	0	0	0	0	0.150054	0.0520657
HORVU7Hr1G118090.4		HXXXD-type acyl-transferase family protein	HC	0.0498873	0	0	0.0381197	0	0.055858	0	0	0	0.140687	0	0.095053	0	0.291992	0.120468	1.1721	0.0575363	0.220665
HORVU7Hr1G119070.1		Anthocyanin 5-aromatic acyltransferase		0	0	0	0	0	0	0	0	0	0	0	0	0	0	0	0	0	0
HORVU1Hr1G000540.1		Omega-gliadin	HC	11.978	276.618	197.729	0.495041	479.496	0.648407	502.332	0.326817	549.602	1.36902	610.575	0.533284	532.359	0.601721	276.379	0.12463	32.344	14.6596
HORVU1Hr1G000640.1		Gamma-gliadin	HC	275.165	10404.2	3945.91	25.6429	26422.6	34.0411	23098.3	11.2238	23489.4	50.6442	22878.4	29.9333	20701.2	70.715	10842.2	2.26775	5794.85	2219.37
HORVU1Hr1G000670.1			LC	42.323	893.186	906.393	3.61834	1244.3	2.85369	1682.32	0.377984	879.954	9.48414	1045.29	0.965202	741.111	3.2515	813.82	0.108791	197.114	86.6858
HORVU1Hr1G000680.1		Gamma-gliadin B	HC	315.304	5172.34	2893.68	17.2701	7323.71	20.1276	16232.7	6.72771	12815.6	28.2262	10987.3	12.5643	11823.2	46.6312	7177.34	1.74672	4369.59	2087.04
HORVU1Hr1G000690.1		undescribed protein		0	0.368993	0	0	0	0	0	0	0	0	0	0	0	0	0	0	0	0
HORVU1Hr1G000700.1		Gamma-gliadin B	HC	117	3460	2290	10.8	3010	9.73	6770	2.64	5090	19.3	3630	3.6	3280	16.1	3130	0.858	1400	615
HORVU1Hr1G000930.1		Low molecular weight glutenin subunit	HC	29.2958	172.022	89.1102	0.546954	187.035	0.886891	240.726	0.149755	193.437	0.866354	147.291	0.503851	119.383	0.52521	73.758	0.127968	36.4574	18.4129
HORVU1Hr1G000980.1				3.3	4790	4.66e-08	0	7190	0.895	0	0	14800	2.5	5530	0.000391	8840	0.0902	9060	0.444	0	0
HORVU1Hr1G000990.9		Low molecular weight glutenin subunit	HC	128	0	236	8.49	0	1.56	0	0	0	0	0	2.02e-09	0	49.9	1160	0.135	1550	599
HORVU1Hr1G001020.1		Low-molecular-weight glutenin subunit	HC	6023.22	61689.8	31239.2	224.391	142282	252.916	141939	75.4986	125015	373.776	144811	267.577	145857	844.907	89476.4	14.2691	56844	19576.9
HORVU1Hr1G001030.1		undescribed protein	HC	8310	75900	28500	110	135000	153	96900	60.3	142000	285	140000	170	133000	127	74900	4.9	10100	4150
HORVU1Hr1G001080.1		Low molecular weight glutenin subunit	HC	463	6510	3870	18.1	14200	20	17700	6.46	11700	44	13100	19.4	12200	46.6	7700	0.513	4000	1130
HORVU1Hr1G001120.2		Low molecular weight glutenin subunit	HC	5072.92	37061.6	17912	74.1924	51214.8	91.2956	79614.4	29.8763	57616.5	166.938	44919.6	55.9743	42579.7	134.337	21033.8	1.97326	9165.81	2248.8
HORVU1Hr1G001140.1		Low molecular weight glutenin subunit	HC	3161.83	27072.7	12818.8	47.3591	20140.4	39.6288	26287.2	11.1238	20698.2	98.86	15304.2	17.3556	12574.4	50.2489	8375.21	2.11726	2494.71	714.279
HORVU1Hr1G001350.1		Low molecular weight glutenin subunit	HC	1180.81	8827.29	5413.64	37.937	16178	41.8684	33458	12.409	19488.7	65.9449	15774.7	15.2335	16215.6	83.3306	8266.09	1.56665	5171.11	1005.48
HORVU1Hr1G001420.1		Low molecular weight glutenin subunit	HC	209	4660	2320	13.2	14900	24.8	18000	9.13	20700	33.2	16400	25	15900	30	7370	2.82	2070	649
HORVU1Hr1G005010.1			LC	28.4	393	237	1.04	508	1.24	800	0.321	733	2.35	794	1.05	851	1.65	677	0.083	111	68.9
HORVU1Hr1G005030.1		Omega gliadin	HC	71.1	395	143	1.32	449	0.884	527	0.116	743	1.78	686	0.763	540	1.11	370	0.135	46	37.6
HORVU1Hr1G005040.1			LC	0	0	0	0	0	0	0	0	0	0	0	0	0	0	0	0	0	0
HORVU1Hr1G005150.1		Hor1-17 C-hordein	HC	269.545	8896.39	6760.05	35.7679	35649.9	56.8333	46491.1	21.0842	44106	114.507	54949.3	69.8767	57874.5	138.363	38690.1	2.5511	11011.5	3922.57
HORVU1Hr1G005460.1		Low molecular weight glutenin subunit	HC	335	2740	1040	5.96	4730	6.56	3320	2.1	4470	12.6	4460	6.38	4470	7.48	2710	0.383	606	244
HORVU1Hr1G017570.5		Aspartic protease 3	HC	19.5711	1.26086	97.8528	20.157	3.13383	40.5713	11.5594	44.9569	11.7801	96.9898	16.9823	122.39	22.1012	198.997	119.459	155.401	222.897	229.257
HORVU1Hr1G018700.1		S-adenosyl-L-methionine-dependent methyltransferases superfamily protein	HC	8.33472	6.11442	11.2543	20.6805	1.55563	21.1445	1.21061	20.7388	1.63954	25.1482	2.72282	24.8584	4.03599	14.4474	4.06191	6.82649	4.65183	7.18859
HORVU1Hr1G018720.2		unknown protein; BEST Arabidopsis thaliana protein match is: unknown protein .	HC	9.41282	15.9052	21.843	15.7177	32.8767	14.7606	13.6838	20.922	23.1245	30.3525	23.4912	27.0704	25.6392	21.0173	18.2993	12.662	19.3986	21.8489
HORVU1Hr1G040140.1		Avenin-like a4	HC	0	0	0	0	0	0	0	0	0	0	0	0	0	0	0	0	0	0
HORVU1Hr1G040150.1		Avenin-like a4		1.75912	8.92498	5.71042	0	6.96779	0	19.2775	0	2.77252	0	1.36809	0	0.092229	0	0.558878	0	0.225472	0.113953
HORVU1Hr1G063320.1		Cysteine proteinase inhibitor 3	HC	43.9478	0.407553	61.2618	15.3996	2.04768	19.8319	6.80871	18.5219	4.95621	30.668	7.03605	32.5011	6.26025	44.3417	11.7223	35.4937	26.1778	38.5596
HORVU1Hr1G064080.2		Glutenin	HC	644.629	7834.95	2105.36	12.2806	15429.2	17.7608	12862.9	7.8528	15530.8	24.5298	14398.6	21.3875	9550.35	24.2567	7939.56	1.48174	4317.26	1717.87
HORVU1Hr1G066650.18		Glutenin	HC	99.3476	918.999	318.266	2.43979	1263.26	2.15332	1819.86	0.739809	1096.64	1.90162	1146.26	1.76692	554.755	2.39622	1716.45	0.344109	806.652	220.024
HORVU1Hr1G067870.2		Cysteine proteinase inhibitor		3.04398	0.23748	2.39216	0.768362	0.421227	0.20599	0.357605	0.222613	0.240775	1.7022	0.452809	0.350533	0.290046	1.55231	4.50705	1.87935	1.48227	0.872718
HORVU1Hr1G067980.1		Cysteine proteinase inhibitor	HC	44.855	28.7313	71.0387	15.1669	18.6546	13.5851	22.8229	7.98471	11.4984	13.038	26.2157	12.9878	18.6709	31.1061	81.7068	49.3968	71.8077	45.7279
HORVU1Hr1G089360.2		aspartic proteinase A1	HC	1138.92	139.981	1824.87	535.293	85.7797	752.833	152.467	712.144	183.807	854.073	230.714	742.961	265.778	824.65	492.773	504.744	648.342	616.234
HORVU2Hr1G067330.4		Cysteine proteinase inhibitor 10	HC	2.55112	0.113132	0	3.35809	0	7.63478	0.170358	0.838969	0	0.5954	0	0.101709	0	0	0.060609	0.310358	0	0.0830267
HORVU2Hr1G116500.1		Avenin-like a4	HC	0	0	0	0	0	0	0	0	0	0	0	0	0	0	0	0	0	0
HORVU2Hr1G116510.1		Avenin-like a4	HC	38.3633	225.122	185.281	0.244002	31.3608	0.147196	93.8381	0	23.5706	0.474877	6.69897	0	4.78247	0	4.87575	0	3.90494	1.82887
HORVU2Hr1G124660.1		Cysteine proteinase inhibitor 8		344.995	13.6254	47.0553	0.55239	0.40775	0.106425	0	0.122874	0.0338867	0.578963	0	0	0	0.0662093	0	0.0483063	0	0.0562363
HORVU2Hr1G124690.1		Cysteine proteinase inhibitor 8		0	0	0	0	0	0	0	0	0	0	0	0	0	0	0	0	0	0
HORVU2Hr1G124720.2		Cysteine proteinase inhibitor 8		513.048	15.1681	69.3813	1.5764	0	0.0434687	0	0	0	0.50485	0	0	0	0.153657	0	0.138348	0.13395	0.073556
HORVU3Hr1G038190.1		Cysteine proteinase inhibitor 12	HC	58.1375	4.43879	100.077	70.2852	4.87712	78.5975	13.9672	84.5034	11.7198	100.731	22.2017	76.9633	35.8942	142.203	136.914	116.198	201.922	210.265
HORVU3Hr1G056630.5		aspartic proteinase A1	HC	0.0215559	0	0.159965	0.0815693	0	0.0933337	0	0	0.0246103	0.019762	0.0109004	0	0	0	0	0	0.0144546	0
HORVU3Hr1G070020.1		Cysteine proteinase inhibitor 8		9.21516	5.90584	1.95929	0.519329	0.796965	2.07916	2.93189	1.04961	1.43499	1.21139	1.13589	2.23373	0.534054	1.8369	4.26209	3.76769	2.90315	2.19987
HORVU3Hr1G078670.2		Cysteine proteinase inhibitor 1		34.5474	2.29378	8.77319	2.34008	0	8.30355	2.76898	2.06272	1.1096	8.70613	0.60203	7.84596	0	4.85146	5.44558	29.7926	7.13577	5.71013
HORVU3Hr1G078680.1		Cysteine proteinase inhibitor		263.728	97.2775	326.216	95.533	38.478	196.045	70.6816	298.64	38.4075	415.662	50.0722	306.123	41.6576	398.824	76.3629	262.574	134.147	216.506
HORVU3Hr1G088080.1		Cathepsin B-like cysteine proteinase	HC	17.4353	0.0373821	9.76841	0.0723784	0	0	0.245971	0.0277635	0.0187236	0.102769	0.052575	0	0.0817603	0	0.503789	0	0.0640946	0.0217847
HORVU3Hr1G088270.1		Cathepsin B-like cysteine proteinase	HC	34.6857	0.0291269	41.9689	0.425334	0.26677	0.0884263	0.482964	0.0474553	0.501397	0.183725	1.11447	0.0546803	0.723122	0.0454775	4.19123	0.0213375	0.179561	0.0868846
HORVU3Hr1G091790.1		Cathepsin B-like cysteine proteinase	HC	0	0	0	0	0	0.0507971	0	0.0517888	0	0.208616	0	0.226986	0.00867787	0.705356	0.457334	0.53656	2.19211	0.836943
HORVU3Hr1G091800.1		Cathepsin B-like cysteine proteinase	HC	0	0	0	0	0	0.133639	0	0	0	0.0915813	0.014541	0.124081	0	0.484956	0.274479	0.15633	1.14566	0.496255
HORVU3Hr1G091920.4		Cathepsin B-like cysteine proteinase	HC	0	0	0	0	0	0.0507971	0	0.0517888	0	0.208616	0	0.226986	0.00867787	0.705356	0.457334	0.53656	2.19211	0.836943
HORVU3Hr1G093270.1		Cysteine proteinase inhibitor 4	HC	0	0	0	0.0672167	0	0.809705	0	0.250663	0	0.735173	0	1.29879	0	0.502465	4.15183	1.16385	2.63915	1.6559
HORVU4Hr1G002800.3		Globulin-2	HC	5.38359	4.86955	44.1472	788.925	7.26209	1435.07	42.2812	556.891	38.7417	618.626	165.26	708.228	183.917	470.983	4534.74	802.754	2898.84	1438.81
HORVU4Hr1G012700.3		Cathepsin B-like cysteine proteinase 1	HC	1.34885	9.45195	1.55445	0.485979	0.520081	0.0253958	0.353222	0	2.84279	0	0.58455	0.0263605	0.102192	0	0.429718	0	0.31337	0.042973
HORVU4Hr1G069140.1		Cysteine proteinase inhibitor 8		0.201519	0	0	0	0	0	0	0	0	0	0	0	0	0	0	0	0	0
HORVU4Hr1G069150.1		Cysteine proteinase inhibitor 8		499.592	837.552	238.457	1.47606	376.433	1.1812	174.56	0	82.7607	0.125735	34.7241	0	19.327	0	7.51119	0.219437	0.41779	0.439336
HORVU4Hr1G075460.1		MLOC_14886-like protein		0	0	0	0	0	0	0	0	0	0	0	0	0	0	0	0	0	0
HORVU5Hr1G000660.2		Hordoindoline-B1	HC	4705.84	24335.2	5521.68	40.1681	13016.6	27.603	11554.7	5.30171	7593.04	35.0409	6668.44	11.0447	3853.93	14.4168	4119.09	4.39724	2107.12	1252.92
HORVU5Hr1G000680.1		Puroindoline-A	HC	1750.24	10284.6	539.155	16.0996	12227.2	15.5548	10729.1	5.15648	7599.56	13.225	6930.57	13.1471	4682.66	26.376	6420.21	2.78887	4420.33	2167.58
HORVU5Hr1G000710.1		Grain softness protein	HC	400.002	6067.64	2743.63	16.3748	2119.74	6.85616	1620.85	0.891311	949.58	19.5753	560.005	1.50152	303.126	3.79828	233.491	0.801525	100.744	94.4716
HORVU5Hr1G073850.1		undescribed protein		0	0.368993	0	0	0	0	0	0	0	0	0	0	0	0	0	0	0	0
HORVU5Hr1G104630.1		Vicilin	HC	0.105192	0.544191	3.42287	1290.23	3.21964	2004.97	18.2081	1049.02	14.3136	973.19	65.5513	698.391	65.7203	318.424	667.73	278.764	305.393	146.624
HORVU6Hr1G087820.1		aspartic proteinase A1	HC	1352.73	5685.16	1539.71	7.73093	2353.57	5.01463	995.276	1.02977	1443.56	10.9023	991.68	1.32399	625.278	1.53343	318.215	0.92351	121.824	109.831
HORVU7Hr1G006240.1		Avenin-like a4		12.861	50.4136	30.3538	0.0668546	18.054	0	40.8866	0	14.8454	0.0848163	6.63137	0	3.25508	0.0893703	7.95055	0	6.60826	2.9725
HORVU7Hr1G006260.1		Avenin-like a3		186.551	746.009	980.051	1.6946	125.791	1.18538	1155.22	0.328697	249.135	2.53163	153.056	0.45304	152.37	0.551368	229.483	0.351078	197.06	103.345
HORVU7Hr1G006280.1		Avenin-like b5	HC	43.6	585	681	1.24	273	1.21	965	0.304	365	3.59	213	0.154	201	0.398	92.8	0.0223	28.5	16.9
HORVU7Hr1G006570.1		Avenin-like a4		12.861	50.4136	30.3538	0.0668546	18.054	0	40.8866	0	14.8454	0.0848163	6.63137	0	3.25508	0.0893703	7.95055	0	6.60826	2.9725
HORVU7Hr1G006580.1		Avenin-like a3		186.551	746.009	980.051	1.6946	125.791	1.18538	1155.22	0.328697	249.135	2.53163	153.056	0.45304	152.37	0.551368	229.483	0.351078	197.06	103.345
HORVU7Hr1G006680.1		Avenin-like a2		0.0597933	0.719831	0.09237	0	0	0	0.423772	0	0.273185	0	0.0486943	0	0	0	0	0	0	0
HORVU7Hr1G090140.1		aspartic proteinase A1	HC	44.1786	4.10254	97.6798	41.2575	4.47374	57.5458	12.0136	46.0271	13.5957	52.8324	19.1149	39.8736	18.8205	35.8989	25.0512	23.281	37.1425	35.4734
HORVU0Hr1G017000.1		2-oxoglutarate (2OG) and Fe(II)-dependent oxygenase superfamily protein	HC	4.87147	5.79276	9.24424	0.481382	1.31034	0.326202	2.47767	0.0583999	1.17935	0.280543	1.60199	0.116013	0.781886	0.0290141	0.8706	0	0.269139	0.271373
HORVU1Hr1G060810.1		Gibberellin receptor GID1	HC	3.58511	0.750573	3.71601	1.96217	0.16197	2.08854	0.733364	1.22403	0.408788	2.54956	0.737967	2.47503	0.419957	4.25195	6.45338	8.77619	7.02795	4.98371
HORVU1Hr1G074530.1		Gibberellin-regulated family protein	HC	0	0	0	0	0	0	0	0	0	0	0	0	0	0	0	0	0	0
HORVU1Hr1G074580.1		Gibberellin-regulated family protein	HC	0	0	0	5.46153	0	6.46178	0	0.554153	0.075207	0	0	0	0	0	0	0	0	0
HORVU1Hr1G090870.2		2-oxoglutarate (2OG) and Fe(II)-dependent oxygenase superfamily protein	HC	0.0158217	0	0	0.140504	0	0.0944813	0	0.0221833	0.0120424	0.112098	0.0141354	0.060292	0.0165489	0.156932	0.114727	0.238231	0.115123	0.120057
HORVU2Hr1G011660.1		2-oxoglutarate (2OG) and Fe(II)-dependent oxygenase superfamily protein	HC	0	0	0	0	0	0	0	0	0	0	0	0	0	0	0	0	0	0
HORVU2Hr1G011670.1		2-oxoglutarate (2OG) and Fe(II)-dependent oxygenase superfamily protein	HC	0	0	0	0	0	0.0145634	0	0	0	0	0	0	0	0	0	0	0	0
HORVU2Hr1G034860.1		Gibberellin-regulated family protein	HC	3.61561	0	0.318722	2.98133	0	2.07372	0	0.171684	0	0.351189	0	0.160417	0	0.254008	0	0.470015	0	0.143991
HORVU2Hr1G078880.1		Gibberellin receptor GID1L2	HC	0	0	0	0.0252924	0	0	0	0	0	0	0	0	0	0	0	0	0	0
HORVU2Hr1G081190.1		Gibberellin-regulated family protein	HC	2.34382	0	0.163617	1.19533	0	0.261548	0	0.516458	0	0.605807	0	0	0.122284	0.173862	0	0	0.156793	0
HORVU4Hr1G013210.2		Gibberellin-regulated family protein	HC	0.156183	0	0	2.93241	0	2.58773	0	0.905468	0	0.583636	0	0	0	0.260388	0.885975	0.563306	0.209461	0.197718
HORVU4Hr1G062730.4		Gibberellin receptor GID1	HC	0.097179	0	0	0	0	0	0	0	0	0	0	0	0	0	0	0.0245056	0	0
HORVU4Hr1G069300.1		2-oxoglutarate (2OG) and Fe(II)-dependent oxygenase superfamily protein	HC	0	0	0	0	0	0.045729	0	0	0	0	0	0	0	0.0352717	0	0.038621	0	0.0386327
HORVU4Hr1G081140.1		Gibberellin receptor GID1L2	HC	0	0	0	0	0	0.835207	0	0	0	0	0	0	0	0.64421	0	2.82153	0	0
HORVU5Hr1G097030.2		Gibberellin-regulated family protein	HC	141.414	1.98219	28.6889	8.05142	0.261203	6.27397	0.665252	3.03335	1.04721	3.16659	1.78689	2.19483	1.15966	0.636203	9.72543	0.725065	0.492297	0.432455
HORVU7Hr1G042390.5		Gibberellin-regulated family protein	HC	158.726	1.54603	39.0291	4.49724	0	3.22942	1.54449	0.442955	0.406082	0.567119	0	0.0756973	0.120534	0.601819	0.054949	2.80206	0.0687303	0.075161
HORVU7Hr1G057260.1		Gibberellin receptor GID1	HC	1.25837	0.0649036	0.532722	0.211824	0	0.370878	0.0459946	0.074647	0	0.202664	0.0211922	0.100005	0	0.120046	0.0327274	0.201383	0.0204678	0.0448825
HORVU2Hr1G057960.7		aldehyde oxidase 4	HC	12.5244	3.78052	13.8511	24.1088	2.21038	32.0674	2.40985	21.7111	3.48829	24.208	4.23474	27.057	5.8948	38.6522	15.5507	29.0351	28.5906	32.7222
HORVU4Hr1G023580.5		Zeaxanthin epoxidase	HC	14.4519	0.150792	24.335	0.734723	0.551143	0.826415	2.26151	0.543065	1.45959	0.625762	1.65835	0.535733	1.14082	0	0.371045	0.032647	0	0.0760407
HORVU5Hr1G036260.1		abscisic acid (aba)-deficient 4	HC	30.5832	0.7277	27.6115	9.23549	0.530305	11.8077	1.92637	4.77276	0.572973	7.85876	0.991557	9.77839	0.738107	15.9429	4.1547	21.5397	7.36661	12.067
HORVU5Hr1G068330.2		Cytochrome P450 superfamily protein	HC	1.35368	0.277339	2.58066	0.640496	0.0353671	1.06894	0.0600504	1.65392	0.221115	2.41371	0.70248	0.32612	0.25799	0.0632235	0.562716	0.0575826	0.204623	0.131634
HORVU5Hr1G092850.2		nine-cis-epoxycarotenoid dioxygenase 9	HC	0	0	0	0	0	0	0	0	0	0	0	0	0	0	0	0	0.129065	0.122579
HORVU5Hr1G103890.35		aldehyde oxidase 1	HC	0.572586	0.715791	1.89005	6.1565	0.873372	22.355	1.38134	35.4762	6.91434	71.9348	18.4003	84.4888	38.611	134.495	137.339	145.544	211.922	168.412
HORVU6Hr1G068690.2		Cytochrome P450 superfamily protein	HC	0.810562	0	0.469771	0.086979	0.0880514	0.0188997	0.130816	0.122574	0.134048	0.96635	0.36421	0.189029	0.0696733	1.50881	1.14057	3.192	2.45508	2.83079
HORVU7Hr1G114000.2		aldehyde oxidase 2	HC	2.22192	27.6505	0.846592	0.0719744	120.467	1.18337	52.4174	5.20728	125.168	11.6365	105.081	16.3355	87.5269	15.0924	44.9091	17.4717	25.728	22.0066
HORVU7Hr1G114020.3		aldehyde oxidase 4	HC	0.174961	0.605473	0.0675182	0.199848	0.403898	5.54358	0.182696	25.844	0.520532	61.5571	1.22598	85.1959	0.54344	81.677	0.322686	88.779	0.352961	43.2401
HORVU0Hr1G005900.8		Cytochrome P450 superfamily protein	HC	0.15583	0	0.43752	0	0.0398936	0	0.0769251	0.0210832	0.012857	0	0.0132163	0	0	0	0.0361483	0	0	0
HORVU0Hr1G021720.1		Cytochrome P450 superfamily protein		0	0	0	0	0	0	0	0	0	0	0	0	0	0	0	0	0	0
HORVU0Hr1G021760.3		cytochrome P450	HC	85.8995	128.336	62.3879	42.4559	26.3379	51.0019	15.9713	57.0622	22.1183	96.7252	18.4618	105.002	15.5663	103.269	14.8189	73.2023	21.1904	38.4012
HORVU1Hr1G023460.1		gibberellin 2-oxidase 6	HC	0.112326	0	0	1.17383	0	1.33236	0	0.382708	0	0.535508	0.0293561	0.100911	0	0.178969	0	0.0292019	0	0.0310518
HORVU1Hr1G029520.3		gibberellin 2-oxidase	HC	0.501144	0	0	0	0	0	0	0	0	0	0	0	0	0	0	0	0	0
HORVU1Hr1G063780.2		gibberellin 20 oxidase 2	HC	0	0.0162928	0	0	0	0	0	0	0.0146153	0.0214639	0	0.046224	0	0.0220912	0	0.0337635	0	0
HORVU1Hr1G076730.1		gibberellin 2-oxidase	HC	0	0	0	0	0	0	0	0	0	0	0	0	0	0	0	0	0	0
HORVU1Hr1G086710.2		gibberellin 2-oxidase	HC	0	0	0	0	0	0	0	0	0	0	0	0	0	0	0	0	0	0
HORVU1Hr1G086810.2		gibberellin 2-oxidase	HC	0	0	0	0	0	0	0	0	0	0	0	0	0	0.0254197	0	0.0215518	0.039428	0
HORVU2Hr1G004540.5		KS protein	HC	0	0	0.036468	0	0	0.0291763	0	0.0301542	0.522852	0	0.40333	0	0.336587	0	0.0442922	0	0.00751327	0
HORVU2Hr1G004620.7		Copalyl diphosphate synthase 2	HC	0	0	0	0	0	0	0.0191017	0.0206675	1.63896	0	1.05446	0.00936197	0.934861	0	0.332106	0.0092928	0.051002	0
HORVU2Hr1G011170.2		Cytochrome P450 superfamily protein	HC	0	0	0.0169038	0	0	0	0	0	0	0	0.0215821	0	0	0	0.0111371	0	0	0
HORVU2Hr1G090030.11		Gibberellin 2-beta-dioxygenase 8	HC	0	0	0	0	0	0	0	0	0	3.04324	0	1.25165	0	0	0	0	0	0.203151
HORVU2Hr1G099440.54		terpene synthase 04	HC	1.17878	0.0946273	2.09597	2.24317	0.0446138	2.47099	0.227252	2.10508	0.166145	1.78423	0.462592	1.36755	0.564742	0.545892	0.238949	0.233673	0.22403	0.193917
HORVU2Hr1G099480.13		KS protein	HC	31.3464	33.1875	37.3974	18.9349	16.8828	27.5235	10.876	26.4527	13.6571	27.9188	11.2669	24.7494	11.3107	20.424	6.8036	10.5795	8.06669	11.4016
HORVU2Hr1G099510.3		terpene synthase 03	HC	4.6479	0	10.8552	1.3774	0.0579372	1.37323	0.295118	0.15179	0.328383	0.153657	0.228577	0	0.170313	0	0.00832167	0	0.0103507	0
HORVU2Hr1G118350.2		gibberellin 3-oxidase 1	HC	5.99066	2.32152	1.1669	0	0.292221	0	1.98467	0	0.391616	0	0.310608	0	0.194095	0	0.83627	0	0.441284	0.24186
HORVU3Hr1G022840.10		gibberellin 3-oxidase 1	HC	0.202558	0	0.0464947	0	0	0.0247988	0	0	0	0	0	0	0	0	0	0	0	0
HORVU3Hr1G029010.4		gibberellin 2-oxidase	HC	7.65893	0.0413163	7.61102	0.0541527	0.366421	0.0358377	2.73747	0	0.505486	0	0.85737	0	0.363688	0	2.47753	0.0302671	0.910822	0.272985
HORVU3Hr1G072810.1		gibberellin 2-oxidase	HC	0.517751	0	2.44888	0	0.418526	0.263146	0.81214	0.212909	0.450879	0.341731	1.29365	0.141335	0.811757	0	0.402493	0	0.0899732	0
HORVU3Hr1G089980.1		gibberellin 20 oxidase 2	HC	17.3399	27.2687	8.03852	0.328384	14.8498	0.242048	29.7357	0.0527548	10.8662	0.127326	12.2823	0.0272705	6.55822	0.0667982	12.7575	0	6.86368	5.34742
HORVU3Hr1G090980.3		gibberellin 20-oxidase 3	HC	0.0773767	0.0157479	0.040983	0	0	0	0	0	0	0.0278681	0	0	0	0	0.034779	0	0.0196367	0
HORVU4Hr1G006930.1		SCARECROW-like 21	HC	3.32978	0.0282121	1.75874	0.903494	0.0281998	0.915809	0.167583	0.376098	0.0987333	0.329167	0.135475	0.583334	0.074781	0.676365	1.30289	1.74396	0.731691	0.466772
HORVU4Hr1G050930.4		Cytochrome P450 superfamily protein	HC	1.76151	0.144757	5.20556	9.86282	0.134741	10.6318	0.371768	9.73565	0.233024	11.4388	0.615753	9.08937	0.148788	8.37424	1.04726	4.69003	2.91306	3.03892
HORVU5Hr1G124120.4		gibberellin 20 oxidase 2	HC	0.0519753	0	0.102102	0.0907897	0	0.0543464	0.044902	0.0485827	0	0.0250332	0	0	0	0	0	0.151646	0	0
HORVU6Hr1G003740.1		Cytochrome P450 superfamily protein	HC	0.270553	0	0.653708	0	0	0	0	0	0.0433347	0	0.0508663	0	0	0	0	0	0	0
HORVU7Hr1G003090.1		Cytochrome P450 superfamily protein	HC	28.2761	19.3694	9.31523	8.00796	2.01253	6.15996	3.26456	2.28506	1.93886	2.91451	1.30088	2.00567	0.701309	2.1969	1.27503	1.80352	1.27981	0.877399
HORVU7Hr1G101720.1		gibberellin 2-oxidase 6	HC	0	0	0.0516483	0	0	0	0	0	0	0	0	0	0	0	0	0	0	0
HORVU7Hr1G121270.3		CPS protein	HC	2.40982	7.04638	7.37687	4.27071	57.1171	6.65957	63.7729	6.49964	75.62	8.38371	92.5568	10.0278	57.9474	15.243	54.5164	10.6884	40.4645	28.4415
HORVU7Hr1G121280.1		Ent-copalyl diphosphate synthase 2	HC	0	0	0	0	0	0	0	0	0	0	0	0	0	0	0	0	0	0
HORVU7Hr1G121320.2		CPS protein	HC	0.86322	2.10814	0.356118	0.0102096	0.605569	0.0511912	0.378468	0.0818228	0.874591	0.0810927	0.569637	0.0990083	0.687705	0.0710037	0.736228	0	0.604002	0.375072
HORVU7Hr1G121350.1		Copalyl diphosphate synthase 2	HC	1.24072	0.222295	2.71775	0.847472	2.74861	1.72121	11.085	0.596773	5.47212	2.79479	3.31872	1.71985	2.54278	3.0571	7.46003	3.37332	5.10181	2.59763
HORVU0Hr1G020750.15		beta glucosidase 17	HC	23.9712	0.0243916	5.79832	0.163856	0	0.620298	0	0.0493529	0	0.0375948	0	0.017374	0	0	0.0142224	0.0549901	0	0.0425798
HORVU0Hr1G031760.1		beta glucosidase 43	HC	0	0	0	0	0	0.173216	0	0	0	0	0	0	0	0	0	0	0	0
HORVU1Hr1G015130.5		Beta-glucosidase C	HC	4.19397	1.42269	6.48625	8.10891	0.433214	12.58	0.756358	11.0642	1.60878	15.741	1.58742	15.4916	1.93915	8.06112	1.03393	2.1286	1.2584	3.29266
HORVU1Hr1G028570.7		Beta-glucosidase C	HC	25.7139	13.033	35.6372	17.5509	6.01275	33.1298	4.24779	31.6342	7.60017	44.239	7.43664	45.638	10.0476	17.8967	4.87757	3.91118	3.60058	4.78151
HORVU1Hr1G058520.11		beta glucosidase 11	HC	0	0	0	0	0	0	0	0	0	0	0	0	0	0	0	0	0	0
HORVU2Hr1G006530.1		Beta-glucosidase aggregating factor	HC	0.0569347	0	0	0	0	0	0	0	0	0	0	0	0	0	0	0	0	0
HORVU2Hr1G023590.7		beta glucosidase 43	HC	91.2769	7.93841	67.8846	66.3287	698.002	183.374	1243.85	168.85	1441.27	170.55	1858.69	104.699	1915.82	60.673	2162.74	24.3122	1504.83	851.728
HORVU2Hr1G082150.1		beta glucosidase 13	HC	0.145109	0.182333	0.101231	0.268588	0	0.225591	0	0.0881592	0.0113467	0.0589556	0.0240752	0.0178449	0.0837573	0.0457872	0	0.0136994	0	0
HORVU2Hr1G082170.12		beta glucosidase 13	HC	1.95387	2.09363	4.03636	7.72299	0.144753	10.5234	0.184334	4.09869	0.203737	2.72231	0.180982	1.87755	0.0861514	1.49868	0.0900897	0.586956	0.165751	0.419513
HORVU2Hr1G088940.4		beta glucosidase 46	HC	23.6796	1.04446	32.3594	26.7146	0.721426	43.2067	2.54312	48.7194	3.99279	46.9153	6.58906	31.7383	8.27541	13.2895	5.95295	5.09161	8.16691	7.64723
HORVU2Hr1G088980.2		beta glucosidase 46	HC	1.19909	0.0246303	2.27076	1.12006	0	1.58691	0	0.898469	0.00854623	0.411192	0	0.188767	0.0117444	0.0888823	0	0.0915384	0	0.0141616
HORVU2Hr1G089050.4		beta glucosidase 46	HC	13.6749	0.1245	38.8214	63.9789	2.00229	83.4403	5.99426	66.7966	4.07294	94.7041	5.93115	76.0609	4.3739	69.2872	3.68778	54.5709	4.64024	19.318
HORVU3Hr1G000590.4		beta glucosidase 43	HC	0	0	0.0171645	1.94854	0	3.07071	0	3.89684	0.0722152	3.22617	0.0924014	1.05611	0.0718067	0.548424	0.124683	0.32082	0.0664363	0.0875568
HORVU3Hr1G034870.3		Beta-glucosidase C	HC	0	0	0	0.253959	0	0.348162	0	0.0273829	0	0.0690509	0	0.0153977	0.0102952	0.0146376	0.0116898	0.0106795	0.011352	0
HORVU3Hr1G035590.7		beta glucosidase 7	HC	0.0954657	0	0.121784	0	0	0.129721	0.22553	0	0.151849	0.165625	0.165753	0.134648	0.176008	0.290158	0	0	0	0.220322
HORVU3Hr1G075310.6		Beta-glucosidase C	HC	15.9409	0.957947	19.8915	32.3575	0.501327	34.6476	2.17283	28.4458	2.0483	29.6523	3.45558	20.8796	5.98851	16.8807	5.07328	7.88821	7.75679	8.49457
HORVU3Hr1G079720.3		beta glucosidase 11	HC	0.115024	0.0253549	0.155002	0.0402527	0	0.0882104	0.0683851	0.225904	0.067782	0.325839	0.157009	0.62169	0.54252	0.251781	0.197399	0.0436489	0.275579	0.129112
HORVU3Hr1G079730.2		beta glucosidase 11	HC	0.31245	0.0255303	0.102481	2.13991	0.0729707	5.46817	0	6.46279	0.00881203	7.23567	0.0149592	3.53258	0.0357363	2.74916	0	0.99668	0	0.4852
HORVU3Hr1G079750.39		beta glucosidase 11	HC	1.6536	2.19183	0.603572	8.21343	3.12298	9.77006	1.15064	6.65861	1.54353	6.54431	0.892848	4.68973	1.18573	5.60165	0.672612	2.63724	1.15194	1.66273
HORVU3Hr1G089520.5		beta glucosidase 42	HC	36.5641	8.02625	65.1327	48.2881	7.49849	62.2684	8.91228	50.7977	9.28713	53.6347	11.5875	38.5984	12.1895	46.212	15.792	25.406	15.3871	28.2948
HORVU3Hr1G096910.5		Beta-glucosidase 3	HC	0	0	0	0	0	0	0	0	0	0	0.45627	0	0	0	0	0	0	0
HORVU3Hr1G096940.3		beta glucosidase 11	HC	0.176595	0	0.0361805	0.306414	0.0347365	0.983201	0	1.38047	0.0721905	0.814225	0.14054	0.277526	0.0834837	0.320013	0.041967	0.0927625	0.0261729	0.0431278
HORVU3Hr1G097010.17		beta glucosidase 11	HC	2.4501	0.0999777	4.23978	0.139926	0.32696	0.80785	1.16582	5.95589	4.13606	11.9253	10.2752	16.2546	24.0288	20.4685	96.3962	11.3716	106.84	77.9705
HORVU4Hr1G028910.6		beta glucosidase 42	HC	10.9929	4.00311	23.468	8.37825	1.36884	10.7261	2.36975	12.1442	2.89129	15.9408	4.28424	12.1037	5.48764	5.92381	1.58883	2.60669	2.03221	2.32119
HORVU4Hr1G039640.1		beta glucosidase 43	HC	3.69057	4.67051	2.55196	0	2.56939	0	0	0	0.320301	0	0.753143	0.658317	3.41457	0	2.37742	0	1.93208	0.53195
HORVU4Hr1G068420.12		beta glucosidase 40	HC	9.09012	0.185267	5.4178	4.41645	0.155643	2.69535	0.611166	0.581486	0.308117	0.705766	0.163997	0.293028	0.156012	0.218141	0.253715	0.136541	0.111955	0.142592
HORVU5Hr1G013040.2		beta glucosidase 40	HC	2.91706	1.58081	3.78803	4.12888	0.283795	4.96128	1.01633	3.22303	0.643396	4.51138	0.975415	3.53186	0.733426	3.9677	1.63131	2.5567	1.41553	2.05213
HORVU5Hr1G073370.4		beta glucosidase 17	HC	69.6119	0.051565	56.0687	0.0734053	0.430467	0.074459	1.88347	0	2.13368	0.297774	1.93891	0	0.280311	0	0.0100013	0.0621906	0.0436403	0
HORVU5Hr1G077790.4		beta glucosidase 11	HC	15.548	0.968423	133.97	8.41101	9.29597	16.6816	23.0017	13.2009	24.03	17.4622	29.8259	19.3492	48.3279	42.5763	91.137	36.4748	147.626	114.735
HORVU5Hr1G077810.4		beta glucosidase 11	HC	1.86997	0.263287	0.709639	371.898	0.358736	938.811	1.4242	623.638	5.07227	649.506	12.3722	407.477	17.6744	443.554	92.0704	286.1	148.714	219.619
HORVU5Hr1G077880.3		Beta-glucosidase 31	HC	1.96707	0.092541	0.937856	297.216	0.26267	491.17	1.22648	257.576	1.27157	270.133	4.91667	195.942	4.80841	221.826	52.5041	237.362	77.6811	111.176
HORVU5Hr1G077910.14		beta glucosidase 11	HC	3.35664	0.010038	9.70022	0.0441393	0.071219	0.045271	0.30231	0.032709	0.318074	0.115538	0.249421	0.0360977	0.1319	0.0134317	0.0430217	0.0147071	0.04474	0.0736898
HORVU5Hr1G077920.1		beta glucosidase 11	HC	6.82997	4.33694	34.3378	12.4017	3.86436	24.7785	7.83227	46.9834	17.7135	91.6522	31.4116	93.796	34.1047	141.506	133.274	140.904	215.679	196.656
HORVU5Hr1G095040.1		Beta-glucosidase C	HC	0.225897	0	0	0	0	0	0	0	0	0.0165343	0	0	0	0	0	0	0	0
HORVU5Hr1G095060.6		Beta-glucosidase C	HC	0.29548	0.0573941	0.353028	4.22881	0	9.5687	0	8.36295	0.0802506	3.95722	0.0610995	1.83576	0.056082	1.41233	0.0894118	1.15473	0.117471	0.611648
HORVU5Hr1G095220.4		Beta-glucosidase C	HC	0.406533	0.0151507	1.29882	0.102098	0.0521531	0.850274	0	0.495489	0.116204	1.06623	0.140058	1.04202	0.106881	1.34229	0.274495	2.23965	0.0541989	0.314189
HORVU7Hr1G046250.2		beta glucosidase 17	HC	0.427119	0.180889	0.0800585	0.059231	0	0.141773	0	0.16514	0.0111206	0.0577809	0	0.0318467	0.0228615	0.134748	0.0411647	0.0411041	0.127864	0.0714589
HORVU7Hr1G068460.2		Beta-glucosidase	HC	0	0	0	0	0	0	0	0	0	0	0	0	0	0	0	0.0286157	0	0
HORVU1Hr1G008250.12		beta-hexosaminidase 1	HC	45.5327	2.71493	59.8609	63.211	2.74104	80.5258	6.74038	72.4367	8.48367	65.7981	12.1352	46.1519	15.96	37.8788	18.4039	18.3867	18.7783	23.2986
HORVU1Hr1G026990.3		Senescence-associated protein	HC	0	0	0	0	0	0	0	0	0	0	0	1.28951	0	0	0	0	0	0
HORVU1Hr1G052180.1		Metallothionein-like protein 4B	HC	0	0	0	0	0	4.62063	0	0	1.20006	5.30122	0.975943	10.0824	0.38086	18.4695	67.1833	216.823	65.0707	61.7111
HORVU1Hr1G064700.2		beta-hexosaminidase 3	HC	115.116	8.74692	52.2669	89.7852	3.70006	77.7012	4.04981	19.727	2.1658	9.4389	2.01311	4.63839	0.972097	3.59176	0.413765	2.36748	0.223001	0.784549
HORVU1Hr1G073510.17		Alpha-amylase	HC	59.1281	81.8229	31.5781	23.9811	13.1368	23.6	7.5541	28.3412	12.107	37.4131	16.8909	30.7255	19.2845	23.8496	14.6613	10.1133	12.4015	12.2666
HORVU2Hr1G037480.2		beta-hexosaminidase 2	HC	0.043276	0.0744636	0	0	0	0	0.0766774	0	0.0731875	0	0.0470195	0	0.0103151	0	0.485973	0	0.189073	0.0124845
HORVU2Hr1G083030.1		Cellulase (glycosyl hydrolase family 5) protein	HC	0.082319	0	0.089682	0	0	0	0	0	0	0.117497	0	0	0	0	0.0761063	0.0807967	0	0
HORVU2Hr1G083320.1		Alpha-amylase	HC	0	0	0	0	0	0	0	0	0	0	0	0	0	0.791917	0.218429	1.27299	0.915177	0.465137
HORVU2Hr1G111070.2		Alpha-1	HC	275.19	175.354	262.175	168.496	40.8006	190.672	47.5103	132.005	49.8902	143.174	69.9107	92.5566	59.6342	117.753	65.09	90.2278	61.702	70.586
HORVU3Hr1G038060.10		Glycosyl hydrolase	HC	0.673175	0	0.638155	0.0176814	0	0.0491733	0.0406278	0.021979	0.0119315	0.0453007	0.0158542	0.0199122	0	0.202494	0.143817	0.093312	0.26134	0.118789
HORVU3Hr1G055200.3		Chitinase domain-containing protein 1	HC	7.56024	2.2666	9.58505	11.1881	1.00047	13.8545	1.01923	9.08998	1.34334	9.33231	1.56257	7.26543	1.83045	3.9235	1.14608	2.9854	1.25534	1.49048
HORVU3Hr1G073780.1		Alpha-1	HC	45.4145	0.49456	48.0045	75.9604	0.804277	194.49	4.00663	89.7154	1.99895	142.96	3.46447	123.072	3.843	106.345	18.1202	154.026	17.7897	44.3215
HORVU4Hr1G038960.2		Alpha-1	HC	906.912	347.895	761.184	608.973	61.5416	515.779	103.281	277.311	71.8801	238.485	94.2158	127.668	80.0624	128.365	105.843	64.9035	70.0799	65.6697
HORVU4Hr1G067360.4		beta-hexosaminidase 2	HC	0.452258	0.00763167	0.307651	0	0	0.107255	0	0.0534835	0.0134998	0.0931435	0.0248151	0.0612386	0.0185967	0.0147851	0.083015	0.0865981	0.0952686	0.0560083
HORVU4Hr1G089500.1		Non-specific lipid-transfer protein 2G	HC	51.2501	12.9624	113.755	11.5864	4.49436	7.54037	49.6018	2.36061	26.3715	1.06359	26.1819	1.29272	10.9014	0.826327	74.8028	3.10185	7.02736	2.60615
HORVU5Hr1G015600.10		Cytochrome P450 likeTBP	HC	3.23045	0.636489	1.85989	9.20347	3.14605	2.28615	5.72329	11.5993	1.4842	1.1883	1.91997	10.343	5.52757	7.13405	5.39316	11.3069	18.3282	13.3844
HORVU5Hr1G046550.1		Non-specific lipid-transfer protein 1	HC	0	0	0.473	1.36	76.6	3.36	1020	18.6	2280	74.6	6350	381	8730	685	46100	1040	46400	24400
HORVU5Hr1G083320.1		Defensin	HC	0	0	0.937033	72.9993	0	341.675	6.94111	50.4833	19.2578	75.3532	44.4529	182.917	44.508	196.297	1390	1246.75	1217.57	783.186
HORVU5Hr1G083330.1		Defensin-like protein 1	HC	0	0	0	16.9733	0	33.4339	0	8.46817	5.01091	7.49647	12.2846	14.8505	12.257	22.2769	342.678	252.293	197.753	115.153
HORVU6Hr1G088710.15		Starch synthase V	HC	0	0	0	0	0	0	0	0	0	0	0	0	0	0	0	0	0	0
HORVU7Hr1G054530.1		Lipid transfer protein-like	HC	14.5546	0.081609	6.40343	2.14293	0.144753	2.30819	0	1.16024	0.114226	1.06785	0.330649	1.3376	0.391397	2.55635	10.0135	4.57859	8.14579	5.45399
HORVU7Hr1G082850.4		1	HC	9.96476	9.75575	11.3955	57.1672	2.41244	46.5833	1.4629	38.9603	1.69544	46.9909	3.15953	49.097	7.00585	31.3754	8.58657	17.3268	12.5476	15.8758
HORVU7Hr1G094980.1		Lipid transfer-like protein VAS	HC	12.2114	0.225836	0.688142	27.9803	0.264903	44.7249	0.112446	30.4944	0.290196	36.5746	0.356663	20.7708	0.500731	24.4727	0.680917	24.0595	0.440213	6.68746
HORVU2Hr1G043300.1		Cell wall-associated hydrolase	HC	0	0	0	0	0	0	0	0	0	0	0	0	0	0	0	0	0	0
HORVU5Hr1G015520.2		Senescence-associated protein	HC	0	0	0	0	0	0	0.302	0	0	0	0	0.153	0	0	0.129	0.268	0.53	0
HORVU5Hr1G068040.1		Senescence-associated protein	HC	0	0	0	0	0	0	0	0	0	0	0	0	0	0	0	0	0	0
HORVU0Hr1G009030.2		Mitochondrial import inner membrane translocase subunit TIM22-2	HC	42.9765	34.7105	28.0312	36.5924	13.6845	41.6089	11.8596	33.1811	11.2524	57.333	10.9548	63.3192	10.6399	119.313	25.4274	108.609	39.8127	65.1262
HORVU0Hr1G026500.1		Mitochondrial import inner membrane translocase subunit Tim13	HC	116.876	72.2699	67.3037	101.573	27.246	97.3255	31.5703	73.672	21.3411	101.455	23.2696	94.3518	24.2828	131.818	57.7128	117.988	82.2299	117.657
HORVU1Hr1G005200.1		Mitochondrial import inner membrane translocase subunit Tim9	HC	0	0	0	0	0	0	0	0	0	0	0	0	0	0	0	0	0	0
HORVU1Hr1G020340.1		Mitochondral 37S ribosomal protein S27	HC	24.0445	3.66434	6.93904	19.5389	0	21.2445	0.391067	6.4735	0.452382	7.83158	0.669812	9.37632	0.316419	14.3597	3.39732	19.7714	4.06465	9.44265
HORVU1Hr1G026130.11		Mitochondrial ATPase complex subunit ATP10	HC	26.8418	16.2173	18.9501	29.823	2.74135	28.4777	4.33136	21.1073	2.07267	29.447	3.00457	23.0379	3.23142	21.9693	4.9263	14.9266	7.63977	9.60964
HORVU1Hr1G041710.5		Mitochondrial import inner membrane translocase subunit tim16	HC	25.2268	12.9348	56.9782	55.6522	12.3246	59.5465	14.9473	67.5954	13.7067	102.04	15.8168	83.9382	17.1893	60.1776	23.701	32.8032	33.2663	50.8464
HORVU1Hr1G042020.1		mitochondrial 28S ribosomal protein S29-related	HC	42.1178	9.55648	34.4182	68.004	1.41788	69.2166	3.81667	43.6524	2.76168	47.9155	3.58765	37.4301	5.12272	36.4347	5.67478	22.22	9.36783	16.5437
HORVU1Hr1G048350.1		Mitochondrial import inner membrane translocase subunit TIM23-1	HC	11.4411	2.40669	5.49312	5.96136	0.380899	5.3837	0.808418	2.18216	0.601272	3.49838	1.20695	4.17572	1.14338	3.91957	4.64209	9.45532	6.72157	3.90264
HORVU1Hr1G071150.2		Mitochondrial import inner membrane translocase subunit tim50	HC	3.24413	0.33504	4.85116	3.34898	0	3.30256	0.112765	2.37864	0.487883	2.80457	0.585905	2.01757	0.405726	0.993302	0.267262	0.22969	0.104167	0.329584
HORVU1Hr1G076970.1		Mitochondrial import inner membrane translocase subunit TIM50	HC	14.5179	8.06958	11.756	25.8644	3.82695	24.3115	3.35486	18.078	4.81845	23.4378	6.80329	20.1834	8.91992	18.1801	5.17506	9.74992	5.71005	9.45098
HORVU1Hr1G080370.1		Mitochondrial outer membrane protein porin 2	HC	265.882	119.208	252.642	448.294	20.811	429.823	24.3814	289.039	26.5481	285.806	35.0851	176.291	40.3956	160.908	52.9951	95.1666	60.6602	97.1139
HORVU1Hr1G080890.1		Mitochondrial ATP synthase subunit G protein	HC	56.8165	6.17645	24.2169	36.1412	0.522406	22.4706	2.43926	5.79823	1.24537	7.52429	0.948329	8.61442	0.956086	12.0694	3.44636	24.3829	4.36517	10.2726
HORVU1Hr1G092120.1		Mitochondrial import receptor subunit TOM7-1	HC	1.72775	0.108029	0.53778	1.36592	0.38323	0.487483	0	0	0	0.181383	0	0.159456	0	0.331236	0.149089	1.05839	0.144781	0.317834
HORVU1Hr1G094970.1		Mitochondrial outer membrane protein porin 5	HC	21.5571	16.1793	26.2831	30.9092	16.6224	37.8498	10.0655	35.3486	10.9805	48.4681	9.37204	47.7432	7.69785	22.7757	7.09683	13.5501	6.18403	11.1012
HORVU2Hr1G024790.29		Mitochondrial inner membrane translocase complex	HC	3.98669	1.39186	5.89558	17.0112	0.244792	24.6304	0.831274	21.1206	0.737287	17.8667	1.10863	16.5994	1.55113	14.1078	2.14121	5.73173	3.84096	6.78646
HORVU2Hr1G024840.7		Mitochondrial inner membrane translocase complex	HC	21.3934	7.23686	15.0471	25.5159	0.822674	26.8943	1.04762	24.9137	2.65878	38.4748	3.15831	32.825	3.58752	22.976	3.45545	16.2823	7.13483	10.3275
HORVU2Hr1G029260.9		Mitochondrial import inner membrane translocase subunit TIM44-2	HC	42.0351	13.2802	48.792	71.5539	3.67443	84.9275	5.06114	71.2449	6.40475	89.0861	9.26555	89.478	13.6745	85.8127	26.8499	45.9472	43.8217	53.8953
HORVU2Hr1G033040.1		Mitochondrial import inner membrane translocase subunit TIM17-2	HC	5.43112	0.49743	2.99941	3.92548	0.0924018	3.86346	0.470672	2.298	0.427074	3.23029	0.761266	4.16186	0.684985	6.19123	3.15163	14.0911	3.85954	5.20251
HORVU2Hr1G051560.3		Mitochondrial import inner membrane translocase subunit Tim17/Tim22/Tim23 family protein	HC	29.5245	16.2973	47.3908	41.551	17.3829	48.2525	13.7364	35.6867	16.1771	41.6363	18.1336	39.654	19.1868	33.7452	15.233	19.8805	16.1159	19.438
HORVU2Hr1G068170.7		Mitochondrial import inner membrane translocase subunit Tim17/Tim22/Tim23 family protein	HC	21.0709	8.1986	16.1305	23.1659	7.80717	26.3316	8.1174	31.7627	8.07463	49.5572	10.4079	64.0856	10.2794	82.9426	15.0662	66.7409	28.2293	48.2494
HORVU2Hr1G072010.1		Mitochondrial import inner membrane translocase subunit Tim17/Tim22/Tim23 family protein	HC	63.6007	24.3396	55.9501	103.684	6.18376	99.5115	8.96301	74.8843	7.48346	98.6216	10.5805	81.1607	11.4408	103.241	14.5948	68.7061	27.5662	43.816
HORVU2Hr1G076650.1		Mitochondrial ATP synthase 6 kDa subunit	HC	61.1421	13.165	25.806	19.4371	1.07897	10.1141	5.19067	2.43969	0.870514	2.95667	1.39713	2.04462	0.78932	3.18205	7.05114	10.0694	4.87964	4.31851
HORVU2Hr1G095470.1		Mitochondrial import inner membrane translocase subunit TIM23-3	HC	0.215936	0	0	0	0	0	0	0	0	0	0	0	0	0	0.0920983	0	0	0
HORVU3Hr1G006540.2		Mitochondrial import inner membrane translocase subunit Tim17/Tim22/Tim23 family protein	HC	15.5223	8.28197	13.3218	9.53298	4.03063	10.0822	3.60849	8.97089	3.83086	13.5879	4.04886	13.9286	4.1912	9.95466	5.57886	4.32108	5.46622	6.00497
HORVU3Hr1G013340.1		Mitochondrial ribosomal protein L37	HC	0	0	0	0	0	0	0	0	0	0	0	0	0	0	0	0	0	0
HORVU3Hr1G025510.2		Mitochondrial import inner membrane translocase subunit TIM14-3	HC	96.2149	31.2335	81.1989	132.257	7.53105	111.655	16.2503	120.431	12.8348	149.445	19.0416	118.64	24.2639	131.785	42.9625	92.6771	69.3621	100.131
HORVU3Hr1G038350.2		Mitochondrial import inner membrane translocase subunit Tim17/Tim22/Tim23 family protein	HC	18.7961	6.35895	22.4166	32.8249	3.20109	33.2517	4.19992	29.0338	3.95766	35.1267	5.55832	28.4738	6.96258	21.8561	11.3005	9.92532	11.6259	14.5726
HORVU3Hr1G039040.6		Mitochondrial import receptor subunit TOM40-1	HC	16.0642	3.56004	7.33923	33.3807	0.417458	29.9712	1.01891	20.4081	0.525147	25.0482	0.671127	19.8355	1.30874	15.8879	1.20131	7.47813	1.47475	5.55035
HORVU3Hr1G039470.1		Mitochondrial ATP synthase subunit G protein	HC	0	0	0	0	0	0	0	0	0	0	0	0	0	0	0	0	0	0
HORVU3Hr1G047980.3		Mitochondrial ATP synthase	HC	0.153672	0.160745	0.108818	0	0.447419	0.109238	0	0.102744	1.03637	0	0.358027	0.114635	0.67026	0.168763	0.699941	0.682265	0.954831	0.555364
HORVU3Hr1G051010.2		Mitochondrial outer membrane protein porin 3	HC	93.2252	22.8136	88.3408	240.052	4.98029	177.991	6.43676	95.6885	10.5789	77.4761	12.5906	56.4449	17.6261	45.5326	35.2765	20.5694	31.0147	34.7297
HORVU3Hr1G067610.2		Mitochondrial outer membrane protein porin 4	HC	2.67091	1.57195	5.69811	0.143122	1.32796	0.121644	1.78503	0	2.89677	0.0261885	4.57721	0.0283536	5.60523	0.0269539	4.51219	0	3.49989	4.99557
HORVU3Hr1G069470.2		Mitochondrial import receptor subunit TOM7-1	HC	2.89429	1.03568	1.11464	3.1484	0	2.38706	1.84178	0.498187	0.270445	0.594841	0.179679	0.729263	0	0.296195	0	0.224002	0.2049	0.224906
HORVU3Hr1G073750.4		Mitochondrial import inner membrane translocase subunit TIM50	HC	22.2224	9.37765	20.5941	31.6544	2.14587	36.7666	3.78365	43.6175	5.04026	60.0303	7.51641	50.5085	12.8744	54.0841	14.9171	35.3895	22.8656	38.8522
HORVU3Hr1G087530.1		Mitochondrial import inner membrane translocase subunit TIM50	HC	26.9752	5.41019	37.2789	30.0279	3.32271	30.6679	6.85063	26.1207	8.21538	32.0449	10.9579	29.2594	14.2409	41.0048	18.1033	25.9376	26.139	31.5285
HORVU3Hr1G094550.4		Mitochondrial import receptor subunit TOM20	HC	11.1181	1.02449	2.45155	2.38225	0.553317	2.86077	0.234872	0.598495	0.33058	1.53531	0.491531	0.997785	0.271807	1.97171	3.74421	6.21326	1.83318	1.60384
HORVU3Hr1G111130.1		Mitochondrial import inner membrane translocase subunit Tim16	HC	21.9547	6.60542	23.147	22.9113	1.1453	23.3689	4.44558	16.2102	4.93223	25.1582	6.6379	30.0813	11.9368	79.4286	61.1476	59.6376	117.102	128.625
HORVU4Hr1G012770.1		mitochondrial import receptor subunit TOM5 homolog	HC	0	0	0	0	0	0	0	0	0	0	0	0	0	0	0	0	0	0
HORVU4Hr1G026740.1		Mitochondrial import inner membrane translocase subunit TIM8	HC	95.8759	45.7271	110.948	114.414	10.5957	93.303	14.3926	75.2804	21.9559	110.514	21.0407	98.0615	20.7979	163.912	71.5443	149.402	120.059	160.108
HORVU4Hr1G051720.1		Mitochondrial import receptor subunit TOM40-1	HC	177.379	66.3812	109.16	243.928	12.1495	262.036	11.7809	208.004	17.0814	228.655	20.573	171.73	28.7347	210.05	53.8671	114.788	79.1168	115.985
HORVU4Hr1G054080.2		Mitochondrial import inner membrane translocase subunit Tim17/Tim22/Tim23 family protein	HC	0.0727499	0.0712424	0.14044	12.8079	0	16.6667	0.0608794	9.18554	0.0826493	8.4918	0.253496	8.18472	0.169089	6.93831	4.7247	7.30304	5.02175	2.73044
HORVU4Hr1G054110.2		Mitochondrial import inner membrane translocase subunit Tim17/Tim22/Tim23 family protein	HC	0.0727499	0.0712424	0.14044	12.8079	0	16.6667	0.0608794	9.18554	0.0826493	8.4918	0.253496	8.18472	0.169089	6.93831	4.7247	7.30304	5.02175	2.73044
HORVU4Hr1G055610.3		Mitochondrial import inner membrane translocase subunit TIM22-1	HC	23.7435	1.64224	21.4428	57.5351	1.65337	57.9822	4.63547	41.5196	2.27404	51.3439	2.50636	34.1835	2.00768	30.5571	2.6695	15.0642	3.13327	7.66209
HORVU4Hr1G062490.8		Mitochondrial import inner membrane translocase subunit Tim21	HC	32.8016	7.23946	31.9776	69.3204	2.64653	72.9458	3.2097	48.0312	3.66321	47.529	4.99663	36.1576	6.11835	48.8674	9.19801	28.5839	14.8759	26.4945
HORVU4Hr1G069420.1		mitochondrial ribosomal protein L51/S25/CI-B8 family protein	HC	143.763	77.2485	134.806	196.925	27.8469	160.412	30.4997	127.538	23.3364	164.916	26.702	136.069	24.0854	148.065	32.9948	115.864	39.3189	73.6421
HORVU4Hr1G070150.3		Mitochondrial outer membrane protein porin 5	HC	162.222	43.0898	117.399	190.263	6.11132	162.451	8.31372	95.2091	9.65808	85.292	11.6142	47.1853	14.188	44.16	13.0247	19.7115	14.603	18.7706
HORVU4Hr1G078610.3		Mitochondrial import inner membrane translocase subunit Tim17/Tim22/Tim23 family protein	HC	16.2216	11.9213	33.5046	20.4401	6.3917	20.8378	4.61235	19.6653	5.52639	25.462	6.0585	28.1497	8.00721	52.9649	16.2161	41.5488	31.3693	38.9422
HORVU4Hr1G079170.3		Mitochondrial import inner membrane translocase subunit TIM22-2	HC	51.7582	30.1717	28.0953	23.3177	7.63352	22.1285	5.9945	17.7106	4.53953	18.6013	4.39585	17.2153	4.99356	17.7374	5.759	16.7233	6.26903	12.0072
HORVU4Hr1G088870.1		Mitochondrial import inner membrane translocase subunit TIM23-1	HC	5.32648	0.399212	2.00775	1.83639	0	1.28087	0.323367	0.462323	0.19688	0.550789	0.249061	0.233744	0.193594	0.520386	0.391487	0.836055	0.418554	0.315109
HORVU5Hr1G021140.1		Mitochondrial import inner membrane translocase subunit Tim9	HC	294.378	114.909	291.309	407.964	15.1596	357.255	30.983	254.494	20.4465	372.6	33.3779	360.732	29.2415	388.628	110.419	350.151	195.214	283.999
HORVU5Hr1G027830.1		Mitochondrial import inner membrane translocase subunit TIM22-3	HC	22.8831	8.07195	31.2928	36.7593	3.30936	36.8699	5.54698	24.1385	5.84463	33.7772	7.72658	28.7135	9.80723	38.4956	26.936	31.2246	39.7173	48.2555
HORVU5Hr1G057050.29		Mitochondrial outer membrane protein porin 1	HC	549.974	252.833	442.751	672.55	40.2947	842.716	42.048	543.663	39.5118	714.152	52.2107	510.366	55.5777	527.123	103.878	326.87	183.098	256.38
HORVU5Hr1G077160.1		Mitochondrial import inner membrane translocase subunit TIM8	HC	0	0	0	0	0	0	0	1.29669	0	0	0.82626	0	0	0	0	1.00345	0	1.17078
HORVU5Hr1G099410.4		Mitochondrial import inner membrane translocase subunit TIM14-1	HC	6.19501	1.93076	7.26814	5.7464	0.579013	4.92482	1.59756	4.82396	2.01963	7.67101	2.86467	5.2267	2.4996	8.79448	10.2331	8.22388	10.9848	8.68771
HORVU5Hr1G109630.3		Mitochondrial import inner membrane translocase subunit TIM22-1	HC	30.4057	8.86495	33.8946	46.4847	4.82966	50.6484	7.78004	41.9932	7.03544	53.0187	9.52094	50.2696	11.5526	72.7879	24.0779	47.1036	35.6326	49.3358
HORVU5Hr1G114840.4		Mitochondrial import inner membrane translocase subunit TIM10	HC	215.183	104.599	230.643	394.067	29.2055	391.786	46.3261	269.13	33.0269	295.453	41.9534	211.658	39.6066	277.635	88.0176	172.056	136.87	201.698
HORVU6Hr1G020920.1		Mitochondrial ribosomal protein L37	HC	104.616	45.3473	78.4384	130.248	11.9948	123.442	15.7942	97.7055	11.7091	113.885	16.4575	82.8456	18.374	61.0588	20.7443	32.4338	24.8496	32.0173
HORVU6Hr1G070480.1		Mitochondrial import inner membrane translocase subunit Tim17/Tim22/Tim23 family protein	HC	122.452	35.4983	86.8507	86.5342	10.9232	95.7059	16.12	60.4625	12.5045	79.8013	13.4984	64.0752	12.1381	77.8472	28.4648	77.3315	40.3301	53.7141
HORVU7Hr1G034770.4		Mitochondrial outer membrane protein porin 1	HC	15.1622	10.1261	26.4513	24.937	4.56508	28.8144	6.31343	21.5537	4.18334	19.014	3.90951	16.7346	3.81344	12.2425	5.3217	5.21699	5.75581	6.76574
HORVU7Hr1G054920.1		Mitochondrial import inner membrane translocase subunit TIM8	HC	334.953	323.299	201.16	602.406	76.8435	485.877	44.6359	323.155	35.2334	423.859	42.6497	281.244	42.1193	287	39.8459	160.382	46.7071	118.85
HORVU7Hr1G075380.8		Mitochondrial import receptor subunit TOM20	HC	11.9927	5.58238	15.7697	17.8784	2.84323	29.7989	4.55937	24.497	5.25219	27.1498	3.52693	28.557	5.84438	15.1977	5.50162	4.23773	4.4122	5.98929
HORVU7Hr1G102910.13		Mitochondrial import inner membrane translocase subunit TIM14-2	HC	0	0	1.32216	0	0	0	0	0.72995	0	0	0	0	0	0	0	0	0	0
HORVU0Hr1G004470.3		ribonuclease 2	HC	26.4103	4.43331	12.4983	48.9292	1.22414	33.7657	2.07849	17.1563	0	21.4534	0.405543	15.8138	0.419417	18.6269	0.952463	23.4659	1.46013	6.08432
HORVU0Hr1G006380.4		ERI1 exoribonuclease 2	HC	0.163138	0	0	0.0774723	0	0.0426743	0.0672768	0	0	0	0.0231916	0.131893	0.0253525	0.278653	0.876733	2.0251	0.742064	0.754792
HORVU0Hr1G006750.1		Werner syndrome-like exonuclease	HC	1.3097	0.0825447	0.243985	0.042444	0	0	0	0	0	0	0	0	0	0	0	0	0	0
HORVU0Hr1G006790.1		ERI1 exoribonuclease 2	HC	4.94107	0.352495	2.73904	3.47793	0.229193	4.18308	0.38915	1.5738	0.163517	3.10662	0.0398923	3.66176	0.280789	2.58292	1.2193	3.25111	0.455444	1.32594
HORVU0Hr1G006800.1		GDSL esterase/lipase	HC	0.449455	0	0.302582	0	0	0	0	0	0.103208	0	0	0	0.109721	0.276793	0.318035	0.132263	0.140685	0.132797
HORVU0Hr1G012230.3		GDSL esterase/lipase	HC	0	0	0.0788937	0	0	0	0	0	0	0	0	0	0	0	0	0.0586943	0	0
HORVU0Hr1G014960.1		GDSL esterase/lipase	HC	0	0	0	1.03022	0	0	0	0	0	0.0952905	0	0.0201335	0	0	0	0	0	0
HORVU0Hr1G015830.1		Ribonuclease J	HC	18.1344	11.5787	18.2689	19.2647	3.33861	18.1569	2.46398	13.5347	3.69484	15.7064	3.33561	15.3103	3.23492	10.8405	2.19725	5.5462	3.31791	6.57344
HORVU0Hr1G017230.2		ribonuclease 1	HC	0.1495	0	0.28265	0.091643	0	0.0303243	0.105287	0	0.0309206	0.077321	0.0725893	0	0	0	0.512477	0	0	0
HORVU0Hr1G031170.3		GDSL esterase/lipase	HC	3.07798	0	6.4879	0.556403	0.0788011	0.400726	1.69477	0.0380093	0.54086	0.0615615	0.581704	0.0546467	0.185458	0.0542809	0.54366	0.074684	0.0297703	0.0326123
HORVU0Hr1G039110.6		Ribonuclease P	HC	0	0	0	0	0	0	0	0	0	0	0	0	0	0	0	0	0	0
HORVU1Hr1G002220.2		GDSL esterase/lipase	HC	0	0	0	0	0	0	0	0	0	0	0	0	0	0	0	0	0	0
HORVU1Hr1G003940.5		Cathepsin B-like cysteine proteinase	HC	0.342257	0.0153791	0.503249	0.625685	0.0545569	1.097	0.0926332	0.509268	0	0.801193	0	0.566218	0.0187832	0.623302	0.0452727	0.60293	0.147289	0.270844
HORVU1Hr1G004670.3		Cathepsin B-like cysteine proteinase	HC	1.20474	0	0.149005	6.19583	0	3.17762	0	1.08579	0	1.20469	0	1.78624	0	0.5738	0	1.1447	0.0225466	0.084972
HORVU1Hr1G010670.3		GDSL esterase/lipase	HC	46.8892	37.0125	41.1844	41.7731	5.09872	44.955	3.1166	33.4477	2.38651	40.3023	1.90069	34.1572	1.1701	63.2958	3.2601	49.5126	3.87871	17.9571
HORVU1Hr1G010820.13		Ribonuclease II/R family protein	HC	14.2633	8.20087	16.7142	14.2551	5.8526	20.5261	3.37421	19.4505	5.81156	26.2405	5.38157	26.3362	6.57401	31.5013	9.58365	20.0806	15.1979	17.0607
HORVU1Hr1G019530.3		GDSL esterase/lipase	HC	0.0770353	0	0.143341	0	0	0	0	0	0	0	0	0	0	0	0	0	0.0186523	0
HORVU1Hr1G022800.1		BEST Arabidopsis thaliana protein match is: 3'-5' exonuclease domain-containing protein / K homology domain-containing protein / KH domain-containing protein .	HC	10.7112	5.66233	14.0324	22.4978	2.24849	22.0109	2.63874	16.8319	2.12507	23.0256	2.58597	26.2329	2.49407	24.9027	4.62	18.9485	8.07572	13.4393
HORVU1Hr1G023510.2		GDSL esterase/lipase	HC	12.1023	0.0265939	14.2618	0.673758	0.209665	0.709601	1.74437	0.501784	0.712227	0.475919	1.29813	0.525544	0.958091	0.922247	3.99447	1.76243	2.30658	1.7011
HORVU1Hr1G023520.1		GDSL esterase/lipase	HC	0.827734	0.0386507	0.40366	0	0	0.201154	0	0	0.102555	0.085484	0.0937593	0.0570503	0.043865	0.066792	0.633125	0.339773	0.0515103	0.0566463
HORVU1Hr1G023870.1		Endoribonuclease YbeY	HC	0.171504	0.0657513	0.0898933	0.226892	0	0.167231	0	0.273812	0.0534352	0.258183	0	0.209009	0.0591223	0.0798653	0.102195	0.065681	0.185522	0.114951
HORVU1Hr1G029460.4		GDSL esterase/lipase	HC	1.96016	0.0173532	2.79096	2.02601	0.0483009	2.41824	0.287039	1.36285	0.119405	2.14738	0.220799	1.88053	0.16042	5.2361	0.559693	10.8936	1.84252	3.69296
HORVU1Hr1G038730.5		GDSL esterase/lipase	HC	69.4968	0.182873	17.2739	0.264409	0	0.0116656	0	0	0	0.045162	0.0186621	0	0	0	0.0144101	0	0	0.01974
HORVU1Hr1G039540.17		Esterase/lipase/thioesterase family protein	HC	2.45994	0.261628	4.27495	9.36889	0.17564	13.0306	0.775377	20.1503	2.61388	36.5925	4.09673	37.8177	6.72505	58.629	16.7207	35.9163	23.8479	36.5038
HORVU1Hr1G042710.5		Endoribonuclease Dicer homolog 3b	HC	2.63041	2.56519	2.76932	3.86731	0.317932	3.63603	0.245374	1.61345	0.335357	1.43655	0.237284	1.00427	0.141901	0.522492	0.12244	0.207448	0.0948784	0.135491
HORVU1Hr1G042870.19		Bifunctional nuclease	HC	12.1929	0.917117	15.0242	30.6569	0	17.2587	0.575568	9.50205	1.31005	7.4291	0.688208	6.36532	1.63165	2.76206	0	0.50476	0.182021	0.281139
HORVU1Hr1G047640.18		Endonuclease MutS2	HC	2.1598	2.94584	2.91231	4.08118	0.77436	5.86242	0.725407	5.05122	0.998665	6.00962	1.11596	5.65608	1.13643	2.42718	0.419882	0.637409	0.366842	0.541372
HORVU1Hr1G055210.1		metacaspase 1	HC	31.5047	22.7591	56.5018	32.1733	11.1526	31.9233	13.3828	25.1208	15.9256	26.713	21.6044	18.1845	23.2497	20.7791	24.5097	13.1895	23.903	21.012
HORVU1Hr1G058090.6		Lipase	HC	18.951	2.19689	33.6212	13.3325	2.74044	14.9606	4.27321	14.8409	4.60199	17.314	6.2956	15.9538	7.94824	10.2587	7.38602	5.54987	4.85266	6.06369
HORVU1Hr1G060740.2		Lipase	HC	22.9476	31.3153	29.1249	3.89245	31.7993	2.77984	16.0224	1.97926	25.9667	4.70395	38.3572	4.37527	42.1179	6.82876	55.495	4.23214	40.1012	19.0832
HORVU1Hr1G061820.1		GDSL esterase/lipase	HC	64.9267	10.1689	117.064	29.2674	6.64417	41.2992	12.284	38.5453	10.5505	42.3392	12.8971	30.1764	15.0556	33.9993	28.2953	11.6222	26.5335	27.5794
HORVU1Hr1G061910.1		GDSL esterase/lipase	HC	13.5547	0.0157479	10.2902	0.049545	0.0446991	0	0	0	0	0	0	0	0	0	0	0	0	0
HORVU1Hr1G064020.1		GDSL esterase/lipase	HC	2.17541	0.1874	0.282599	8.29158	0	5.70234	0	1.23373	0	0.976687	0	1.02242	0	0.743503	0.0184477	1.88349	0	0.471329
HORVU1Hr1G064460.2		GDSL esterase/lipase 7	HC	3.4442	0.847577	3.89038	3.84023	0.388817	5.29969	0.618919	6.68962	0.923817	7.46715	1.86464	6.65774	2.37598	5.80439	2.38051	3.25718	2.48081	3.25738
HORVU1Hr1G065930.2		GDSL esterase/lipase	HC	0	0	0	0.0173615	0	0	0	0.0215814	0	0	0	0	0	0	0	0	0	0
HORVU1Hr1G066090.2		GDSL esterase/lipase	HC	0	0	7.62e-07	0.556	0.0788	0.0796	0	0.038	0.061	0.0616	0.382	0.0546	0.185	0.0543	0.0518	0.0747	0.0298	0.0326
HORVU1Hr1G067230.1		metacaspase 4	HC	30.9555	6.40185	13.3253	3.07469	1.28407	1.44176	1.63519	0.138488	0.962339	0.0178751	1.52068	0.0191422	0.940667	0	1.58896	0.0293906	0.412805	0.297106
HORVU1Hr1G070440.11		Ribonuclease P protein subunit p29	HC	10.1832	6.17775	10.2005	19.3225	1.7203	21.3387	2.55581	32.7764	5.59735	39.7333	8.77372	29.8048	14.74	22.1277	11.239	9.1643	10.2265	13.6287
HORVU1Hr1G071130.1		metacaspase 1	HC	0.106807	0	0.281718	0	0	0.054204	0.042727	0	0.0559348	0	0.0196866	0.0255092	0.0161012	0	0.0152012	0.0195832	0	0
HORVU1Hr1G075530.1		Cathepsin B-like cysteine proteinase	HC	23.8442	0.407645	43.5312	16.1987	0.358126	23.0564	1.6553	21.8346	2.84465	31.6618	7.51615	31.9879	8.29967	51.0939	6.10851	36.8699	9.68516	21.8372
HORVU1Hr1G084390.2		GDSL esterase/lipase	HC	0.517914	0.601274	0.0689937	0.384492	0	0.831809	0.0851788	0.430993	0.087553	0.481923	0.145893	0.165448	0	0.0733133	0.698079	0	0.132032	0
HORVU1Hr1G087780.1		Structure-specific endonuclease subunit SLX1 homolog	HC	0	0	0	0	0	0	0	0	0	0.184758	0	0	0	0	0	0	0	0
HORVU2Hr1G001690.1		Werner syndrome-like exonuclease	HC	12.6369	3.76523	13.6024	25.5883	2.50973	30.8394	1.89392	26.3937	2.37619	32.3385	2.21779	22.8174	2.62663	14.1976	1.40322	8.71011	1.13731	5.65448
HORVU2Hr1G003720.3		GDSL esterase/lipase	HC	0.0174657	0.0137004	0	0	0	0.071268	0	0	0	0	0	0.0246342	0	0	0	0	0	0
HORVU2Hr1G003770.11		GDSL esterase/lipase	HC	0.0172505	0.0344928	0	0	0	0.0117374	0	0	0	0	0	0	0	0	0	0	0	0
HORVU2Hr1G009940.3		Peroxidase superfamily protein	HC	0.39735	0.0658993	0.686009	0.128202	0.525997	0.0142903	0.496167	0.28013	0.416706	0.439349	0.457679	0.167452	1.168	0.278744	0.480629	0.143431	0.359602	0.556821
HORVU2Hr1G012300.2		5'-3' exoribonuclease 3	HC	0.0244843	0.0088739	0.014344	0.0146366	0	0.0494003	0	0	0.0153707	0.0187341	0.0119988	0.0155637	0.0211833	0.023037	0	0.0465827	0.0134305	0.038207
HORVU2Hr1G016560.2		GDSL esterase/lipase	HC	0	0	0	0.171754	0	0.508995	0	0.291642	0	0.272495	0	0.0772867	0	0	0	0	0	0
HORVU2Hr1G020330.17		Lipase	HC	4.93364	0.684747	8.32081	18.1867	0.286257	28.673	0.850572	39.7254	2.28898	60.3492	7.08839	41.4194	14.9755	61.6869	53.4947	33.0337	63.5903	56.3186
HORVU2Hr1G020430.2		GDSL esterase/lipase	HC	0	0	0.0275834	0	0	0	0.759277	0	0.215217	0	0.377438	0	0.0852843	0	0.988685	0	0	0
HORVU2Hr1G023940.2		Lipase	HC	0.93789	0.149199	3.05803	5.31044	0.0779905	8.96984	0.364159	15.369	1.02568	20.9763	1.71424	19.5312	2.68824	11.0357	8.27182	6.48874	10.5693	11.9554
HORVU2Hr1G025090.4		Endonuclease/exonuclease/phosphatase family protein	HC	4.29229	0.279036	1.58461	0.708853	0.685338	0.450466	0.969707	0.145163	0.530799	0.140687	0.438566	0	0.436871	0	3.6235	0.0314502	1.53051	0.536014
HORVU2Hr1G025800.2		GDSL esterase/lipase	HC	0.157039	0.112718	0.0274957	0	0.594347	0.0242209	0.714817	0.0227473	0.316473	0	0.236945	0	0.0645056	0.018682	0.153905	0	0	0
HORVU2Hr1G025810.1		GDSL esterase/lipase	HC	0.272649	0.230898	2.6516	0.0226198	0.142257	0.0742598	0.52334	0.0501207	0.625612	0	0.347978	0.0197304	0.0639897	0.0258965	0.336946	0.325004	0.151868	0.176813
HORVU2Hr1G027170.4		Putative endonuclease or glycosyl hydrolase	HC	8.40497	3.86977	9.02617	17.1526	1.35804	28.0827	1.42056	22.1242	2.26184	24.014	1.8141	21.5258	2.26214	26.3944	3.06051	14.8472	6.0413	10.0209
HORVU2Hr1G028430.1		ribonuclease 1	HC	28.369	0.822978	17.2412	0.395603	0.0892277	0	0.227252	0	0.436656	0.0422317	0.437449	0	0.0570917	0	2.19757	0.036852	0	0
HORVU2Hr1G028540.4		Lipase/lipooxygenase	HC	14.8431	13.4682	27.0997	5.65856	7.16972	8.96566	6.67704	8.88342	10.1384	14.1255	11.2568	16.4923	12.9104	11.2028	10.1135	3.96277	7.48433	9.60141
HORVU2Hr1G034200.5		DNA annealing helicase and endonuclease ZRANB3	HC	7.18396	3.71796	4.18912	26.0083	0.580468	25.0541	0.77439	16.2917	1.32711	14.7531	1.33817	11.8372	1.64492	12.6779	2.18642	7.55113	3.16718	4.20896
HORVU2Hr1G036930.1		Cathepsin B-like cysteine proteinase	HC	0.240618	0.145911	0.792461	1.57143	0.140547	3.85388	0.119319	0.917166	0.225297	1.59238	0.511267	2.04863	0.516887	1.57515	6.61327	11.9144	3.29688	2.25014
HORVU2Hr1G046530.1		Ribonuclease UK114	HC	147.824	21.0957	164.208	286.32	4.01155	211.155	9.62975	105.798	5.79166	112.46	9.39254	81.4298	8.61653	94.5702	14.2808	54.0501	19.5944	43.0639
HORVU2Hr1G046740.9		Exonuclease 3'-5' domain-containing protein 2	HC	0.432225	0.540763	0.380358	1.65261	0.276295	1.98349	0.234563	1.84485	0.404556	2.78539	0.471775	1.79252	0.575258	2.02961	0.622346	0.638472	0.456611	0.660373
HORVU2Hr1G059360.2		3'-5' ssDNA/RNA exonuclease TatD	HC	28.6945	11.6482	49.2664	56.0001	2.04727	56.4708	3.8519	41.621	2.95282	35.3005	4.01626	24.7547	4.73093	18.0152	3.25995	9.59555	2.88278	6.89377
HORVU2Hr1G062880.8		ribonuclease 3	HC	0.154962	0	0.0383523	0	0	0	0	0	0	0	0	0	0	0	0.0238143	0	0.0296207	0
HORVU2Hr1G065320.1		lipase 1	HC	0	0	0	0	0	0	0	0	0	0	0	0	0	0	0	0	0	0
HORVU2Hr1G065960.3		Ribonuclease P/MRP protein subunit POP5	HC	11.4457	2.43261	9.92551	29.1928	2.33776	35.1316	0.763333	45.329	2.30485	79.1491	4.54135	85.1848	7.6385	63.5164	13.5622	36.9993	17.5754	33.7154
HORVU2Hr1G066330.10		Oligoribonuclease	HC	30.9886	13.8916	45.7023	80.6648	6.84028	87.5195	7.44677	72.6357	6.97314	79.5978	9.14106	60.3034	12.1733	63.5568	15.7111	45.0318	24.0786	33.2702
HORVU2Hr1G066680.2		Cysteine proteinase 1	HC	17.254	0	5.47007	0.16826	0	0.0371177	0.257749	0	0.124619	0.094643	0.20761	0.203268	0.0971297	0	0.819073	0.619705	0	0.0628093
HORVU2Hr1G079840.1		Lipase/lipooxygenase	HC	2.4199	0.189869	0.411304	0	0	0.162985	0	0.0437343	0.0851198	0.0593687	0.148719	0.0396217	0.0632489	0.221466	0.12333	0.585378	0	0.0393997
HORVU2Hr1G081440.10		Poly(A)-specific ribonuclease PARN	HC	4.98538	1.24256	5.37781	13.1145	0.336369	16.8929	1.16265	16.0934	1.16996	23.5226	1.84481	20.8918	2.93818	21.6452	6.08874	10.9142	9.7897	12.8048
HORVU2Hr1G084640.26		Sn1-specific diacylglycerol lipase beta	HC	7.01275	10.9068	9.11632	10.1974	11.7961	11.0129	6.26874	8.05127	14.0415	5.50553	11.7076	2.93578	12.4194	1.06712	3.28574	0.462254	2.18014	0.887167
HORVU2Hr1G087830.2		GDSL esterase/lipase	HC	4.54406	0.0164558	0.36721	0.341257	0	0.267234	0	0.021452	0	0	0	0	0	0	0	0	0	0.019369
HORVU2Hr1G088180.1		triglyceride lipases;triglyceride lipases	HC	5.4231	19.5265	13.903	8.27077	17.3656	14.0712	3.98402	24.499	5.52286	36.9474	7.47563	24.1117	11.3694	21.8473	8.56682	8.66426	7.17677	9.50357
HORVU2Hr1G094310.1		TatD related DNase	HC	1.81682	0.401266	4.46892	7.14557	0.433924	13.8095	1.28934	17.6269	2.01366	24.6546	3.13563	22.0365	5.91299	14.0571	6.407	6.50701	9.42505	11.5844
HORVU2Hr1G094330.1		GDSL esterase/lipase	HC	0.018263	0	0.33107	0.0375537	0	0	0	0.0268582	0	0	0	0	0	0	0	0.0209896	0.0223261	0.0210274
HORVU2Hr1G094340.3		TatD related DNase	HC	9.7149	1.63308	22.5965	33.4413	0.667932	66.5051	3.40228	73.4742	6.16604	89.8599	11.9579	92.7038	20.0567	64.4159	25.4111	30.3032	30.3374	35.9385
HORVU2Hr1G094350.1		TatD related DNase	HC	0.134938	0	0	0.0761	0	0.0503623	0	0.094597	0.0513527	0	0	0.190098	0	0.100335	0.409103	0.24334	0.155193	0.0852213
HORVU2Hr1G101510.2		GDSL esterase/lipase	HC	0.304166	0	0.197265	0.146659	0	0.061063	0.0424528	0.045207	0.0161159	0	0.0292686	0	0	0	0.0302073	0.0401104	0	0
HORVU2Hr1G107400.3		GDSL esterase/lipase	HC	0	0	0	0.270976	0	0.217527	0	0.0453983	0	0.106155	0	0	0	0	0	0.160939	0	0.122788
HORVU2Hr1G108170.1		ERI1 exoribonuclease 2	HC	0.0803257	0	0	0	0	0.039973	0	0	0	0	0	0.0414303	0	0	0	0	0	0
HORVU2Hr1G108190.1		ERI1 exoribonuclease 2	HC	0	0	0	0	0	0.760727	0	0	0	0	0	0.797137	0	0.757787	0	0	0	0
HORVU2Hr1G109960.26		Endoribonuclease YbeY	HC	2.29154	0.639869	2.33599	4.63501	0.281847	5.58516	0.21269	7.08348	0.673089	9.41027	0.988128	9.19395	1.36521	3.90345	0.714434	1.52388	0.40119	1.32164
HORVU2Hr1G112400.4		GDSL esterase/lipase	HC	6.71031	0.237966	11.165	2.0535	0.5824	1.9901	1.01111	1.0968	1.25102	2.22238	1.76383	1.27325	1.97485	2.19277	6.93272	2.86088	8.73604	5.56988
HORVU2Hr1G112620.15		Staphylococcal nuclease homologue	HC	0.46321	0.0264587	4.83868	0.0196851	0.371401	0.0444443	3.18808	0.275865	1.16845	0.283008	0.751314	0.198846	1.13133	0.116078	0.154228	0	0	0
HORVU2Hr1G113320.9		small RNA degrading nuclease 3	HC	10.7846	1.78172	7.22286	21.8854	0.385538	24.1182	1.66629	20.8789	1.55176	24.2818	2.59887	19.496	2.68403	22.4981	4.31058	12.3756	3.11529	7.87597
HORVU2Hr1G113430.1		Cysteine protease 1	HC	0	0	0	0	0	0	0	0	0	0	0	0	0	0	0	0	0	0
HORVU2Hr1G113460.1		Cysteine proteinases superfamily protein	HC	0.712397	0	0.317989	0	0	0	0	0	0.116101	0	0.332662	0.0451373	0.260356	0.0528447	4.3578	1.75938	0.0817373	0.224222
HORVU2Hr1G114010.2		Crossover junction endonuclease EME1	HC	8.22681	0.870648	11.5624	12.2349	0.274225	11.2075	0.203705	6.40224	0.260996	2.1946	0.198743	0.761144	0.171783	0.405223	0.0414133	0.231472	0	0.0993001
HORVU2Hr1G114140.2		Crossover junction endonuclease EME1	HC	18.7721	5.47048	15.2259	44.3194	0.774644	38.4825	1.2918	25.9458	1.18878	26.6205	0.983677	22.7845	1.23748	19.5507	1.16603	10.5697	1.65025	6.28672
HORVU2Hr1G115010.4		Cathepsin B-like cysteine proteinase	HC	0	0	0	0	0	0	0	0	0	0	0	0	0	0	0	0	0	0
HORVU2Hr1G119250.3		Lipase/lipooxygenase	HC	0	0.05618	0	0.717594	0.156372	3.94267	0.132754	1.43803	0.100792	5.45594	0.164776	2.85368	0.053837	2.77609	0.112111	0.716545	0.314619	0.710926
HORVU2Hr1G121150.2		Cathepsin B-like cysteine proteinase	HC	0	0	0	0	0	0	0	0.0176012	0	0	0	0.0159461	0	0.0871782	0	0.154243	0	0.0634978
HORVU2Hr1G121440.2		Cathepsin B-like cysteine proteinase	HC	39.9862	9.24617	36.7411	38.4969	3.44211	44.6711	6.24013	28.4644	5.09554	41.6343	5.66557	29.7997	5.58542	72.9388	30.3948	72.4391	64.0746	68.3296
HORVU2Hr1G122330.1		GDSL esterase/lipase	HC	0.0196546	0	0	0	0	0.0114208	0	0	0	0	0	0	0	0	0	0	0.0205195	0
HORVU2Hr1G127250.2		proteinaceous RNase P 1	HC	11.0527	5.02444	6.57953	6.12654	1.56693	7.65918	1.93103	6.74395	2.03072	9.21687	1.82955	9.08262	1.72103	10.3851	2.39951	8.56347	3.77305	6.20306
HORVU3Hr1G006100.1		GDSL esterase/lipase	HC	0.563125	0	0.543893	0.0601683	0.219195	0	0	0.131406	0.225873	0.024914	0.185151	0.0920603	0.076024	0	2.00234	0.409187	1.35166	0.794707
HORVU3Hr1G006130.2		GDSL esterase/lipase	HC	0.656146	0.239187	1.77372	0.0418952	0	0	0.531425	0.0442297	0.952421	0	1.46087	0.134129	0.715693	0.10424	4.04587	0.860335	4.81218	1.83281
HORVU3Hr1G006140.1		GDSL esterase/lipase	HC	2.58364	1.1542	10.4736	0.12813	0.579153	0.132568	2.86697	0.241513	3.62869	0.136238	5.18997	0.628087	2.48622	1.45613	16.8291	3.68856	27.771	14.0909
HORVU3Hr1G010760.20		Cysteine protease 1	HC	6.39895	1.95238	7.09684	7.57425	1.51094	11.3777	1.78157	11.7819	3.32137	16.1446	3.70404	16.6727	4.5773	15.8771	6.39149	11.4325	9.71478	11.0786
HORVU3Hr1G010920.3		GDSL esterase/lipase	HC	0.0612617	0	0	0	0.280532	0	0.0793867	0	0.0835878	0	0.118676	0	0.0320387	0	0.0847313	0	0.0353273	0.0386327
HORVU3Hr1G015710.1		GDSL esterase/lipase	HC	0.683696	0	0	0	0	0	0	0	0	0	0	0	0	0	0	0	0.030843	0
HORVU3Hr1G017440.3		Lipase family protein	HC	0.0377623	0	0	0.120889	0	0.162416	0	0.040565	0	0.30465	0.129667	0.0919723	0	0.301118	0.259562	0.215071	0	0.0370757
HORVU3Hr1G017630.2		Ca-2+ dependent nuclease	HC	2.11432	0.0754085	0.785399	0.0402365	0	0.0322271	0.0349413	0	0.020523	0	0.084433	0	0.0424417	0	0.27916	0	0.0465603	0.0340077
HORVU3Hr1G018840.6		Mini-ribonuclease 3	HC	22.071	9.562	16.9115	18.8311	3.0086	21.4812	1.31161	18.6701	2.41061	30.8205	3.87444	29.6017	3.41864	37.2979	4.1502	24.4618	7.03405	14.2004
HORVU3Hr1G020830.1		metacaspase 1	HC	0.941935	0.0467671	1.33545	0.358213	0	0.124845	0.433469	0.0335	0.0757444	0.0799987	0.0526964	0	0.123665	0	0.292749	0.0301255	0	0
HORVU3Hr1G023060.16		DNA endonuclease RBBP8	HC	5.54532	1.49104	7.48423	11.1801	0.545782	10.4673	0.540571	7.39317	0.482667	6.70519	0.897779	4.07181	1.19156	1.90535	0.604316	0.89048	0.465661	0.602171
HORVU3Hr1G024970.12		GDSL esterase/lipase	HC	0.959352	0	0.120857	0	0	0.024454	0	0	0.0124674	0	0	0	0	0	0.0151036	0	0	0
HORVU3Hr1G027790.3		Cysteine proteinases superfamily protein	HC	0	0	0	0	0	0	0	0	0	0	0	0	0	0	0	0	0	0
HORVU3Hr1G027910.1		Cathepsin B-like cysteine proteinase 2	HC	0	0	0	0	0	0.0519057	0	0	0	0	0	0	0	0	0.0206463	0	0.086728	0.0219255
HORVU3Hr1G027990.1		GDSL esterase/lipase	HC	0	0	0	0.382012	0	0.684232	0.0758955	0.45212	0.0273894	0.542914	0	0.211577	0	0.125732	0.0135009	0.0184612	0.0168869	0.0369614
HORVU3Hr1G028000.1		GDSL esterase/lipase	HC	13.7988	0.143656	4.86082	25.5666	0	17.6824	0.131145	5.64439	0.0551098	7.34127	0.0622673	5.70775	0.034116	3.99319	0.0369176	6.24455	0.038907	1.36468
HORVU3Hr1G028020.7		GDSL esterase/lipase	HC	0	0	0	0	0	0	0	0	0.061734	0	0	0	0	0	0.104298	0	0.0260911	0
HORVU3Hr1G028060.2		GDSL esterase/lipase	HC	7.60122	0	15.5619	0.194449	0.254105	0.18891	0.690319	0.0466813	0.563801	0.0797921	0.645669	0.0891965	0.408836	0.0964366	0.986814	0.123508	0	0.105231
HORVU3Hr1G028080.1		GDSL esterase/lipase	HC	0.124365	0.427123	0.495451	8.82402	1.35243	11.0179	3.93653	2.72658	3.56559	1.93435	4.86384	0.159026	2.83761	0.20645	6.10555	0	2.03828	0.619674
HORVU3Hr1G028210.3		GDSL esterase/lipase	HC	52.3123	61.4219	72.2989	73.5016	37.2427	93.4245	36.8744	79.3421	38.3146	81.1454	39.8359	63.1936	40.7798	42.589	28.3365	31.3603	29.4619	33.7195
HORVU3Hr1G030080.4		GDSL esterase/lipase	HC	2.57443	0.094219	3.74439	0.865926	0.0474192	1.37533	0.120771	1.05588	0.168418	1.31117	0.228677	0.768699	0.192285	0.531496	0.25319	0.387883	0.172699	0.216096
HORVU3Hr1G031690.5		Ribonuclease Z 1	HC	19.1686	6.63671	19.3226	25.8128	2.25222	30.0993	3.52764	26.5767	4.25565	37.6254	5.80527	33.856	8.09482	34.2255	11.9224	21.1854	18.3873	22.4029
HORVU3Hr1G032930.6		ERI1 exoribonuclease 2	HC	44.4631	13.5397	33.0876	16.1	3.31478	16.9188	10.8208	7.80977	3.76289	12.6342	5.68317	12.0479	3.23914	9.96349	10.2628	8.10004	5.19757	4.3556
HORVU3Hr1G033430.1		ERI1 exoribonuclease 2	HC	6.35623	1.56039	5.9788	5.17498	0.924364	5.63613	1.63065	1.4943	0.850616	3.0996	1.08217	2.48801	0.621634	2.31629	2.61786	2.22734	0.999894	0.674817
HORVU3Hr1G036590.1		GDSL esterase/lipase	HC	0	0	0	0	0	0	0	0	0	0	0	0	0	0	0	0	0	0
HORVU3Hr1G038870.34		Ribonuclease I	HC	0.645472	0.0389149	7.51087	0.870451	0.824652	1.40847	4.45516	1.31136	4.06175	1.76877	4.1818	1.78609	4.35458	2.41872	1.86334	1.03474	0.66037	1.12726
HORVU3Hr1G039160.15		Crossover junction endonuclease MUS81	HC	12.5953	2.61546	12.1401	70.0174	0.614579	71.8877	0.642157	55.3356	1.1284	60.7828	2.08614	56.4671	2.40262	34.6793	3.16313	14.2474	5.3237	9.43077
HORVU3Hr1G039760.1		Lipase class 3-related protein	HC	13.3424	4.62334	15.0062	25.968	1.83245	25.7874	2.07424	16.34	2.3543	17.8816	2.18053	10.0345	2.53861	7.9208	1.52686	2.40279	0.919971	2.36683
HORVU3Hr1G039880.10		Chaperone protein dnaJ 3	HC	3.96112	0.983661	2.00747	1.50728	0.129158	1.53523	0.4386	0.636015	0.230727	1.26848	0.350538	0.997821	0.29239	0.931632	0.889409	1.35573	0.712188	1.28416
HORVU3Hr1G041640.1		lipase class 3 family protein	HC	26.9351	11.72	42.5747	12.4446	4.15846	16.303	7.68783	21.0303	7.2305	33.4199	9.8408	29.7163	12.9246	28.5955	18.4188	17.6587	24.8282	23.139
HORVU3Hr1G042290.2		lipase 1	HC	20.8513	11.6341	40.4994	34.6256	9.00917	49.305	8.6486	46.9507	10.8038	57.3095	13.0244	44.7469	16.0154	47.7044	21.6616	26.0871	27.9227	28.3765
HORVU3Hr1G042890.1		ERI1 exoribonuclease 2	HC	67.8765	47.8007	100.142	46.466	33.1166	55.9236	29.7067	43.4713	41.4259	49.2336	39.7693	36.3473	37.5485	29.1757	27.0464	16.2687	22.1613	21.5866
HORVU3Hr1G053760.3		GDSL esterase/lipase	HC	10.74	2.77227	12.6416	19.6759	1.33062	18.4067	1.40232	14.9306	1.98764	12.8993	1.9232	11.3445	3.98135	15.5351	36.4002	12.5015	91.4773	85.2449
HORVU3Hr1G053900.1		Cathepsin B-like cysteine proteinase 6	HC	0	0	0	0	0	0	0	0	0	0	0	0	0	0	0	0	0	0.022703
HORVU3Hr1G055350.1		GDSL esterase/lipase	HC	24.5836	0.255593	75.8402	4.55403	3.08225	6.2854	8.85653	8.94456	6.26391	11.0671	8.78898	10.8733	8.59258	16.4829	4.13075	10.5907	5.20367	6.69293
HORVU3Hr1G058440.2		GDSL esterase/lipase	HC	6.76932	0.711675	7.48657	3.73454	0.613472	5.58686	1.07883	3.4878	2.04436	5.36894	3.03521	5.19537	3.70177	10.8891	9.38276	5.30883	15.9445	15.2339
HORVU3Hr1G058610.1		GDSL esterase/lipase	HC	1.2295	0.0181413	0.9691	0.477589	0	0.191332	0.0874303	0.0942234	0	0.0552987	0	0	0	0.056242	0	0.0838371	0	0.0213528
HORVU3Hr1G065020.1		ERI1 exoribonuclease 2	HC	0	0	0	0	0.352823	0	0.0226063	0	0	0	0.166488	0	0.0310332	0	0.0310778	0	0.45407	0
HORVU3Hr1G065370.1		ERI1 exoribonuclease 2	HC	7.91124	1.74842	4.38913	3.66151	0.42343	3.92673	1.64064	1.0701	0.701772	1.62308	0.659088	2.5092	0.509266	1.28701	2.25848	1.62972	1.41446	0.918183
HORVU3Hr1G066310.1		GDSL esterase/lipase	HC	0	0	0	0.0481144	0	0.0120339	0	0	0	0.12386	0.0192514	0	0	0	0	0	0	0
HORVU3Hr1G069070.3		GDSL esterase/lipase	HC	16.1479	0.121148	11.3692	0.886186	0	0.376202	0.0450549	0.104842	0.122957	0.500642	0.0207592	0.191699	0.0363663	0	0.112206	0	0	0
HORVU3Hr1G071400.11		GDSL esterase/lipase	HC	27.4176	0	3.85875	0.0375537	0	0.099411	0	0.0700223	0.0126707	0.277531	0	0.230477	0	0.255561	0.0197711	0.69172	0	0.0842973
HORVU3Hr1G075030.1		RNAase	HC	0	0	0	0	0	0	0	0	0	0	0	0	0	0	0	0	0	0
HORVU3Hr1G075890.12		RNA exonuclease 1	HC	24.2741	11.2172	26.132	42.4486	4.82013	50.3273	3.93864	42.7719	5.29767	49.5832	7.0755	43.5592	9.40912	35.2438	14.7306	15.5197	20.9118	24.0881
HORVU3Hr1G076270.15		Flap endonuclease 1	HC	2.47654	1.09244	2.56324	5.7094	0.239299	6.48729	0.218782	2.94803	0.209367	1.38834	0.255395	0.654479	0.209337	0.601984	0.0895481	0.230579	0.0300428	0.137086
HORVU3Hr1G078270.1		metacaspase 4	HC	60.4708	0.718745	88.5183	6.12167	1.47444	4.71448	7.41162	8.79038	3.84576	23.9575	4.50658	22.0806	3.5026	24.2048	1.50737	16.909	1.71832	9.44264
HORVU3Hr1G079260.2		Ribonuclease 3	HC	14.0324	8.1174	10.7928	9.08488	1.6204	10.5303	1.94884	7.88145	1.81062	9.88444	2.02238	7.09795	1.68524	10.8054	1.66924	8.05954	2.61693	6.20335
HORVU3Hr1G082310.12		5'-3' exoribonuclease 3	HC	55.7196	38.1762	57.5456	63.207	21.1199	94.7909	16.4772	72.7275	30.8275	102.062	31.7954	94.0035	35.4115	105.836	46.2447	69.1928	68.1827	72.3872
HORVU3Hr1G083560.1		Uricase	HC	148.678	74.8894	255.496	205.762	68.6819	148.597	58.1986	55.4742	61.0434	60.726	66.6435	58.6044	73.5756	117.632	74.4052	97.4489	94.1672	116.546
HORVU3Hr1G087670.3		GDSL esterase/lipase	HC	1.19102	0	0.689056	0	0	0.0682736	0	0	0.0166502	0.0954497	0	0.0526596	0	0.0893077	0	0.0751875	0	0.021376
HORVU3Hr1G088120.1		GDSL esterase/lipase	HC	5.33241	0.140106	24.5783	1.93361	0.082171	3.76153	0.279039	2.94867	0.503703	3.55043	0.243886	3.33862	0.163599	2.89355	0.0681873	3.8264	0.459363	1.66519
HORVU3Hr1G089130.20		Sn1-specific diacylglycerol lipase alpha	HC	8.52942	11.5563	14.4999	9.9748	7.78487	13.2328	4.20397	10.9107	6.44803	10.2785	5.98998	4.75876	6.16575	2.14944	2.18767	0.898887	1.00456	1.1517
HORVU3Hr1G089550.10		ribonuclease 2	HC	38.4929	0.0655926	11.6952	5.00597	0	4.97247	0.425503	4.10734	0.148037	4.84097	0.388652	4.03356	0.263708	3.08049	0.708552	3.82919	0.467604	0.711422
HORVU3Hr1G089580.5		ribonuclease 2	HC	49.6755	2.01932	84.8827	35.5063	2.25715	33.0264	6.18669	17.8864	3.74271	15.7413	4.12524	9.6414	3.53641	14.9853	5.20454	8.42771	6.79412	9.52033
HORVU3Hr1G089960.1		GDSL esterase/lipase	HC	0.146209	0	0	0	0	0	0	0	0	0	0	0	0	0	0.0434113	0	0.0419213	0
HORVU3Hr1G092430.9		Endoribonuclease Dicer homolog 3a	HC	58.4336	26.978	55.9926	98.2927	11.4026	107.284	8.32425	54.2575	11.5417	47.5443	10.8991	36.4868	12.8381	19.2898	8.86076	9.18112	10.6333	11.3058
HORVU3Hr1G095700.1		metacaspase 1	HC	0	0.0590363	0	0	0	0	0.133348	0	0.0690892	0	0.0756513	0	0.0539037	0	0.094884	0	0	0
HORVU3Hr1G099130.1		Lipase	HC	13.2213	0.555108	25.7136	23.1696	0.76648	25.2575	3.34651	30.6398	3.03398	43.021	5.24392	44.7104	8.08994	41.5164	11.8959	31.5907	18.1327	29.4331
HORVU3Hr1G099400.7		Ribonuclease P/MRP protein subunit POP5	HC	5.98012	1.22646	4.20643	12.3591	0.359656	14.2281	1.22133	17.493	1.62847	35.4814	2.68935	36.1594	3.83981	20.4927	2.35728	11.1732	3.87566	10.3455
HORVU3Hr1G106210.5		Crossover junction endonuclease MUS81	HC	8.75112	1.92769	7.04893	27.4814	0.169813	25.2657	0.456521	16.4178	0.339778	13.833	0.46156	10.3834	0.351596	5.86272	0.219883	2.88436	0.163442	1.85077
HORVU3Hr1G113360.2		proteinaceous RNase P 2	HC	16.4291	5.47068	13.5596	23.8135	2.08729	29.3272	2.83524	28.0078	4.0079	43.7127	5.28788	46.7625	7.03802	68.2858	12.4673	50.9285	24.1937	31.8901
HORVU3Hr1G116910.1		GDSL esterase/lipase	HC	0	0	0	0.989416	0	1.00122	0	0.407007	0	0.626118	0	0.425284	0.0216621	0.399364	0.111905	0.618873	0.102177	0.24972
HORVU3Hr1G116930.1		GDSL esterase/lipase	HC	1.8011	0.933576	0.878661	4.09173	0.152463	4.58077	0.215725	1.39706	0.465071	1.36128	0.494189	1.22945	0.424449	1.11254	0.957541	2.23094	0.685443	0.866822
HORVU4Hr1G000940.2		Sn1-specific diacylglycerol lipase alpha	HC	3.33303	1.09592	6.39032	9.81532	0.382517	12.2174	1.07414	16.4791	1.33693	21.2871	3.04442	16.3135	4.70753	15.5162	7.07572	8.98132	9.53399	11.4935
HORVU4Hr1G001420.14		GDSL esterase/lipase	HC	2.3303	0.055276	1.9899	0.728386	0.0784485	0.590918	0.199799	0.0774883	0.255837	0.369507	0.136308	1.1155	0.157838	0.726711	0.761826	0.797983	0.118218	0.162219
HORVU4Hr1G004100.1		GDSL esterase/lipase	HC	0.369003	0	0	0.523406	0	0.346147	0	0.051031	0	0.0799344	0	0.0214964	0	0.103715	0	0.221574	0	0.0427996
HORVU4Hr1G010130.1		Small RNA degrading nuclease 5	HC	0	0	0.683611	1.51802	0	1.13001	0	2.33384	0.137142	2.03879	0.107582	2.90433	0.270208	3.87474	0.114114	2.3382	0.310552	1.02501
HORVU4Hr1G010300.10		Cathepsin B-like cysteine proteinase 5	HC	205.564	21.2959	204.085	52.3896	20.3708	56.6263	29.1606	73.9834	32.9796	158.143	53.0772	175.371	57.4708	214.737	129.041	143.568	139.929	160.828
HORVU4Hr1G010360.3		Cathepsin B-like cysteine proteinase	HC	76.3357	33.0211	83.2914	44.0727	8.56409	44.0263	5.54135	26.3796	11.4169	28.7189	14.1685	22.93	13.3144	29.4567	14.1648	17.5087	12.0114	16.2107
HORVU4Hr1G010390.1		Cysteine proteinases superfamily protein	HC	0	0	0	0	0	0	0	0	0	0	0	0	0	0	0	0	0	0
HORVU4Hr1G011900.2		metacaspase 1	HC	0	0	0	0	0	0	0	0	0	0	0	0	0	0	0.0205066	0	0	0
HORVU4Hr1G014110.14		endonuclease III 2	HC	9.18123	0.657825	10.1339	15.3742	0.240758	13.7143	0.981092	8.29767	0.889398	8.49457	1.07143	6.71461	1.11388	5.49197	0.435149	3.89787	0.816043	2.29254
HORVU4Hr1G017210.2		Structure-specific endonuclease subunit SLX1 homolog	HC	4.21159	1.71428	7.2091	6.53318	0.503837	7.3691	1.29596	7.26285	0.856555	11.7133	0.865769	5.81329	1.48385	6.0687	2.23527	3.72221	2.73697	4.29479
HORVU4Hr1G020060.12		Endonuclease or glycosyl hydrolase	HC	5.34967	0.963389	3.55763	15.85	0.153497	24.4099	0.364876	24.7995	0.937362	39.0785	1.66033	45.2828	3.57997	43.9237	5.81574	23.2104	13.6136	19.9186
HORVU4Hr1G024320.1		Ribonuclease P protein subunit p30	HC	9.28283	3.88698	7.36106	13.1715	1.10521	15.9561	1.22384	13.3167	2.04884	14.7119	2.35789	11.9475	2.45603	11.2961	2.63525	5.62735	2.60423	4.59394
HORVU4Hr1G024470.3		Staphylococcal nuclease homologue	HC	2.70984	0.192968	6.25885	10.1914	0.165995	8.19043	0.375795	4.22425	0.811032	2.65392	0.435284	1.64128	0.805355	2.05387	0.573796	0.646314	0.806311	0.8702
HORVU4Hr1G025850.7		Structure-specific endonuclease subunit slx1	HC	4.66778	0.940294	4.42507	3.94671	0.100118	4.39573	0.339986	3.01282	0.560473	2.94548	0.73114	2.2673	0.957763	2.97135	1.76662	2.80725	2.86098	2.65218
HORVU4Hr1G027030.1		GDSL esterase/lipase	HC	91.9388	12.9119	149.81	56.3295	3.05644	65.4716	6.52205	66.9205	4.98452	97.4539	5.52791	77.532	7.21198	118.424	19.3115	106.027	32.3554	58.9311
HORVU4Hr1G033860.1		Lipase	HC	14.2352	2.2389	39.1434	22.1085	1.65668	29.524	2.65664	32.7956	4.68582	42.6244	8.49698	43.2946	12.2195	52.1394	26.9016	32.2015	41.5571	46.713
HORVU4Hr1G034710.2		GDSL esterase/lipase	HC	0	0.0562193	0	0	0	0	0	0	0.0391223	0	0	0	0	0	0	0	0	0
HORVU4Hr1G053190.2		GDSL esterase/lipase	HC	0.0742627	0.0145634	0.047368	0.670551	0	0.100947	0	0	0	0	0	0	0	0	0	0	0	0
HORVU4Hr1G057170.5		Peroxidase superfamily protein	HC	172.39	55.9719	136.89	296.109	9.12621	138.063	22.9626	38.0647	9.9675	31.4685	12.1599	9.4009	8.89521	6.26835	12.427	1.419	11.2677	4.472
HORVU4Hr1G057210.1		Peroxidase superfamily protein	HC	172.39	55.9719	136.89	296.109	9.12621	138.063	22.9626	38.0647	9.9675	31.4685	12.1599	9.4009	8.89521	6.26835	12.427	1.419	11.2677	4.472
HORVU4Hr1G065350.3		Flap endonuclease Xni	HC	7.45072	3.41282	9.60956	11.26	1.1393	11.5428	1.48804	7.92131	1.99197	10.0685	1.58338	10.0963	1.58237	9.6196	2.29775	6.03266	2.64672	5.18666
HORVU4Hr1G069790.2		Flap endonuclease 1	HC	6.30155	1.8527	6.78543	9.00333	0.813041	15.0881	1.01235	17.7206	2.24048	29.8222	3.87675	38.0209	6.63352	57.519	21.4954	33.5323	43.9942	40.5682
HORVU4Hr1G072850.1		Exosome complex exonuclease RRP6	HC	0.0774587	0	0	0	0	0	0	0	0	0	0	0	0	0.0804197	0.0661337	0	0	0
HORVU4Hr1G074980.1		HNH endonuclease	HC	16.7713	8.58287	18.0846	17.7107	5.50062	16.2822	7.42923	13.2254	3.75271	14.0869	3.52682	12.4555	4.03323	12.0452	3.79776	9.25055	5.93907	7.55533
HORVU4Hr1G082040.2		catalase 2	HC	7.62577	0.0568826	8.1439	0.0404877	0.14611	0.0643275	1.1784	0	1.18344	0.0227734	1.48843	0.0303972	0.823428	0.055536	0.717534	0.0292994	0.261416	0.105727
HORVU4Hr1G082210.1		Cathepsin B-like cysteine proteinase	HC	0	0	0	0	0	0	0	0.0521743	0	0	0	0	0	0	0.0300161	0	0	0
HORVU4Hr1G082690.4		Exosome complex exonuclease RRP44 homolog A	HC	31.9607	14.6279	25.2247	48.3441	4.49811	52.3911	5.26405	38.8279	8.7321	44.7454	12.0824	37.5043	16.4772	26.7827	9.75993	14.5291	9.64491	14.0161
HORVU4Hr1G083450.1		Endonuclease/exonuclease/phosphatase family protein	HC	0	0	0	0	0	0	0	0	0	0	0.677157	0	0	0	0	0	0	0
HORVU4Hr1G083820.2		GDSL esterase/lipase	HC	0.0895627	0	0.237515	0.0249526	0	0	0	0	0	0	0	0	0	0	0	0	0	0
HORVU4Hr1G084890.7		Endoribonuclease Dicer homolog 1	HC	8.37662	2.99047	9.66125	15.7996	1.54103	27.4708	1.37677	25.2628	2.71276	31.2194	3.39574	19.8313	4.39432	19.6555	7.88316	11.5407	8.70907	11.5075
HORVU4Hr1G090590.1		Cathepsin B-like cysteine proteinase 1	HC	0	0	0	0	0	0.0235127	0	0	0	0	0	0	0	0	0	0	0	0
HORVU4Hr1G090860.12		metacaspase 1	HC	0	0	0	0	0	0	0	0	0	0	0	0	0	0	0	0	0	0
HORVU5Hr1G012870.21		Poly(A)-specific ribonuclease PARN-like	HC	3.79022	1.43774	3.47085	6.05769	0.385982	7.73024	0.589829	8.54439	0.752707	11.9562	1.02537	11.2948	1.56126	8.91316	1.43446	3.91485	1.6282	3.62063
HORVU5Hr1G019300.8		Endoribonuclease Dicer homolog 2a	HC	14.2242	20.8828	22.5425	21.6351	4.56608	37.6847	4.61791	38.654	8.34949	36.3035	13.5412	25.2853	19.2396	13.8164	9.66948	3.14232	7.07639	5.02257
HORVU5Hr1G023860.17		lipase class 3 family protein	HC	3.72458	0.756012	3.7392	2.99913	0.315914	2.89523	0.341343	1.52837	0.643287	1.64514	0.673326	1.36317	0.686138	1.64242	1.24876	1.27459	2.28251	2.09156
HORVU5Hr1G023940.1		metacaspase 1	HC	0	0	0	0	0	0	0	0	0	0	0	0	0	0	0	0	0	0
HORVU5Hr1G026030.2		GDSL esterase/lipase	HC	0.123572	0.0325845	0	0	0	0.0646461	0	0	0	0	0	0	0.0337556	0	0.0210862	0	0	0
HORVU5Hr1G033960.1		Putative endonuclease or glycosyl hydrolase	HC	19.7743	8.61818	36.0079	23.6096	3.33345	32.7459	5.61071	32.4693	6.42554	43.3765	8.63535	41.2767	10.5443	37.4014	15.5141	20.8729	21.2226	26.0062
HORVU5Hr1G044610.1		metacaspase 9	HC	17.9452	0.0859301	5.3232	0.0702751	0.0577939	0.028221	0.147194	0.0305433	0.0888333	0	0.0452137	0	0.0198014	0	0.499724	0	0.021834	0
HORVU5Hr1G049730.1		lipase 1	HC	13.6466	0.850437	24.7167	12.0804	0.729285	20.9367	2.92369	23.4269	4.27164	28.3454	6.57443	23.5822	9.36303	27.9821	10.3466	16.3471	17.1615	20.1816
HORVU5Hr1G061770.1		Cathepsin B-like cysteine proteinase	HC	43.0758	0.644113	42.8084	24.3129	3.99259	19.2485	22.7456	12.7434	24.6851	25.4433	40.0969	26.7771	27.8201	57.9111	10.2974	63.0034	14.2764	29.1315
HORVU5Hr1G061860.1		GDSL esterase/lipase	HC	0.0528287	0.0320218	0.0477074	0.264255	0	0.286271	0	0.192139	0	0.219202	0.059106	0.17054	0.0172995	0.667163	0.518558	0.833056	0.954501	0.585061
HORVU5Hr1G064510.7		putative endonuclease or glycosyl hydrolase with C2H2-type zinc finger domain	HC	0.729607	0.170459	0.926304	0.819274	0.0479705	0.85803	0.040725	0.357694	0.138842	0.306697	0.106425	0.0998227	0.0435721	0.116282	0.0339787	0.0122872	0.0060072	0.0132615
HORVU5Hr1G068460.5		GDSL esterase/lipase	HC	0.091775	0	0.0232784	0	0	0.0234028	0	0	0	0	0	0	0	0	0.090163	0	0.039103	0
HORVU5Hr1G068880.1		RNAase	HC	0	0	0	0	0	0	0	0	0	0	0	0	0	0	0	0	0	0
HORVU5Hr1G072470.2		Ribonuclease Z	HC	8.86563	1.9493	8.31168	20.1304	0.198116	17.4558	1.0512	13.4512	1.12899	10.9422	1.21799	7.89243	1.04189	5.04893	0.157462	2.5819	0.0994426	1.35289
HORVU5Hr1G074780.1		Cathepsin B-like cysteine proteinase	HC	0	0	0	0	0	0	0	0	0.0107142	0	0.0168096	0	0.0147952	0	0.0308099	0	0	0
HORVU5Hr1G077120.5		Esterase/lipase/thioesterase family protein	HC	6.81221	2.61917	8.71396	11.4643	1.71433	10.5055	2.22871	9.02268	6.16894	7.69158	9.25008	6.80956	10.4084	1.81707	6.77364	0.523328	3.69323	3.75274
HORVU5Hr1G077140.2		Esterase/lipase/thioesterase family protein	HC	0.257323	0.243272	0.190038	2.67769	0.250497	4.12391	0.0793971	7.77015	0.387809	11.6415	0.951893	11.0593	1.48961	5.68851	3.79892	2.10666	4.00209	3.72922
HORVU5Hr1G080240.13		Flap endonuclease 1	HC	6.17157	3.89507	8.10306	11.4874	1.66695	11.7577	1.57495	10.4217	2.22688	13.5186	2.66928	13.7596	2.99616	15.019	2.91349	10.3867	3.90692	6.17443
HORVU5Hr1G082810.1		Cathepsin B-like cysteine proteinase	HC	175.502	1.81378	335.497	33.0064	10.3012	53.1825	37.6556	52.0174	32.022	86.1727	41.7649	83.7443	26.6109	144.491	31.6817	146.051	29.2877	77.6994
HORVU5Hr1G082940.4		exoribonuclease 2	HC	2.21382	0.0838497	6.09552	0.237409	0.272285	0.37277	0.924637	0.511835	0.652806	0.348532	1.07546	0.286443	0.601598	0.109414	0.0234973	0.0160653	0.0170882	0.0160702
HORVU5Hr1G089970.2		Cathepsin B-like cysteine proteinase 3	HC	14.2217	0	11.5302	0.0889778	0.10367	0.038023	0.308041	0.047613	0.52178	0.0813844	0.822863	0.0262728	0.596374	0.0252506	0.531525	0.0201694	0	0
HORVU5Hr1G095580.1		Cathepsin B-like cysteine proteinase	HC	0	0	0	0	0	0	0	0	0	0	0	0	0	0	0.0331889	0	0	0
HORVU5Hr1G097040.1		GDSL esterase/lipase	HC	0	0	0	0	0	0	0	0	0	0	0	0	0	0	0	0	0	0
HORVU5Hr1G103170.1		GDSL esterase/lipase	HC	0	0	0	1.51578	0	1.65645	0	0.106691	0	0.199818	0	0.170458	0	0.0757484	0	0.159309	0	0.0181305
HORVU5Hr1G104860.17		5'-3' exoribonuclease 4	HC	44.1161	28.9475	49.2982	71.688	12.9092	89.2859	16.4852	72.0798	16.6355	119.731	22.1512	107.87	24.4131	107.86	53.8654	80.8339	68.0874	70.3049
HORVU5Hr1G110050.1		GDSL esterase/lipase	HC	0	0	0.025815	0	0	0	0	0	0	0	0	0	0	0	0	0	0	0
HORVU5Hr1G115820.8		lipase class 3 family protein	HC	6.07486	2.85871	10.2966	2.93122	1.69579	3.04418	1.72244	2.89719	1.65421	2.45621	1.80292	1.11015	2.22643	1.48027	2.01917	1.01796	2.7771	2.74419
HORVU5Hr1G117650.1		Flap endonuclease 1-B	HC	29.0711	17.4522	33.9449	47.9284	8.228	45.0367	6.1576	31.9761	9.99568	32.6607	11.598	25.7365	13.0891	18.6315	7.12243	9.91264	8.17782	10.9254
HORVU5Hr1G123410.9		Ribonuclease P protein subunit P38-related	HC	5.73089	1.32138	5.60559	12.1644	0.413764	13.8737	0.351268	7.69116	0.769223	8.90988	0.900868	6.97071	1.56273	9.78455	2.12776	7.34267	4.06568	3.98019
HORVU5Hr1G123670.1		Ribonuclease III family protein	HC	0	0	0	0	0	0	0	0	0	0	0	0	0	0	0	0	0	0
HORVU5Hr1G124980.2		GDSL esterase/lipase	HC	0	0	0.0207896	0	0	0	0	0.0208278	0	0	0	0	0	0	0	0	0	0
HORVU5Hr1G125000.2		GDSL esterase/lipase	HC	0.073291	0.151619	0	0	0	0	0.0865722	0	0.0423324	0	0.121489	0	0.0699622	0	0.0770003	0	0.115252	0.042208
HORVU6Hr1G000490.1		endonuclease V family protein	HC	21.3374	8.60779	35.6289	86.6592	6.42348	94.5962	1.09065	120.045	4.15056	169.953	9.63123	96.3267	10.283	56.4635	10.5455	16.9261	8.13902	20.7339
HORVU6Hr1G001510.1		GDSL esterase/lipase	HC	0.0159702	0	0	0.0244062	0	0	0	0.0257659	0	0.0303962	0	0	0	0	0	0.0391066	0	0.0202173
HORVU6Hr1G008640.8		catalase 1	HC	6.05929	0	10.0231	0	0.288613	0.211708	0.980082	0.164623	0.974514	0.514849	0.786366	1.0409	0.765353	0.492077	6.91279	0.226639	1.94028	0.836569
HORVU6Hr1G009850.2		GDSL esterase/lipase	HC	3.63736	0.455899	3.34098	2.00065	0.447776	1.86296	0.411822	0.638848	0.696147	0.927517	0.731435	0.436819	0.462523	0.20245	1.22357	0.203594	0.54789	0.123685
HORVU6Hr1G010280.2		GDSL esterase/lipase	HC	0	0	0	0.159308	0	0.490094	0	0.153382	0	0	0.097736	1.27068	0	0.49074	0.666906	0.665709	1.09153	1.10595
HORVU6Hr1G010300.2		GDSL esterase/lipase	HC	7.80648	0.248806	25.5095	3.20905	0	2.88424	0.923037	1.71003	1.39871	4.00084	3.59811	1.67033	2.67012	5.29525	12.5093	6.16379	20.5012	15.3239
HORVU6Hr1G013030.1		GDSL esterase/lipase	HC	0	0	0	0	0	0	0	0	0	0	0	0	0	0.0367797	0.0202287	0.020136	0.0368377	0.0202173
HORVU6Hr1G013700.1		GDSL esterase/lipase	HC	0	0	0	0	0	0	0	0	0	0.057382	0	0	0.0157671	0	0	0.0190063	0	0
HORVU6Hr1G018050.33		Esterase/lipase/thioesterase family protein	HC	7.27409	0.201168	20.474	9.10099	0.845574	10.1324	2.59696	12.6718	3.02389	17.7728	5.33609	21.1969	6.80259	29.3505	10.9538	16.372	12.7304	18.7617
HORVU6Hr1G027460.24		endonuclease/exonuclease/phosphatase family protein	HC	6.71747	1.09656	6.14638	9.86186	0.0972718	7.73427	0.412899	3.20124	0.190202	2.27391	0.244802	1.07514	0.381263	0.615269	0.105599	0.257118	0.114098	0.214688
HORVU6Hr1G035210.1		GDSL esterase/lipase	HC	0.555053	0.171844	0.211372	0.117234	0	0.032946	0	0	0	0	0	0	0	0	0	0	0	0
HORVU6Hr1G035230.1		GDSL esterase/lipase	HC	0	0	0	0	0	0	0	0	0	0	0.0171724	0	0.0178461	0	0.051478	0	0	0
HORVU6Hr1G038620.12		Ribonuclease Z	HC	15.3201	2.9831	20.6316	21.2731	1.84022	27.5195	3.12455	23.4206	2.47151	26.747	3.0274	22.8367	3.83321	25.414	7.29289	12.9554	10.1372	14.0201
HORVU6Hr1G042550.1		GDSL esterase/lipase	HC	32.0137	27.6881	41.9162	20.9812	10.5656	26.2511	10.0596	20.1299	11.7253	29.2392	15.8791	26.7356	17.1179	26.5323	32.5027	22.1836	39.5544	32.7288
HORVU6Hr1G045800.2		lipase class 3 family protein	HC	3.92958	2.53187	5.31644	10.2584	1.47007	19.6241	1.15671	14.5887	1.82628	21.0253	2.17706	16.816	1.95512	15.078	1.56574	8.97022	2.91047	4.41983
HORVU6Hr1G045820.1		lipase class 3 family protein	HC	7.00233	3.68335	11.5862	22.1516	1.66209	30.8358	1.84049	23.9109	2.53663	28.643	3.83574	24.3471	3.0892	25.0276	3.15787	13.1538	4.20426	8.4637
HORVU6Hr1G045890.5		lipase class 3 family protein	HC	8.82849	4.91281	16.668	35.0094	2.52207	36.7274	2.79995	28.7699	2.70308	33.0958	3.21431	26.4916	3.69994	27.7689	3.46307	15.4156	5.46249	9.99609
HORVU6Hr1G053960.1		GDSL esterase/lipase	HC	0.247865	0.026734	0.45975	0.01752	0	0.0371298	0	0	0.05075	0	0.0277547	0	0	0	0.0143224	0.0560226	0	0
HORVU6Hr1G057590.1		GDSL esterase/lipase	HC	1.00388	0	0.149005	0	0	0.115444	0.0435712	0.0231991	0	0.0871144	0.0170028	0	0	0	0	0.021197	0	0
HORVU6Hr1G061460.3		Poly(U)-specific endoribonuclease-A	HC	1.10688	0.323384	0.879775	2.87434	0	4.27028	0.109148	3.2644	0.204328	4.85033	0.280345	4.01914	0.345327	2.11555	0.186512	1.01085	0.422581	0.532265
HORVU6Hr1G064610.1		GDSL esterase/lipase	HC	2.71172	0	1.87055	2.16764	0.0516633	1.74844	0.0877201	0.542712	0.11271	0.620922	0.065567	0.47242	0.0507572	0.413845	0.0624173	0.631258	0.0390357	0.106943
HORVU6Hr1G068820.6		Structure-specific endonuclease subunit SLX1	HC	8.6356	3.1911	6.11312	13.4907	1.14231	11.7523	0.673693	10.3831	0.924349	14.5006	1.23798	13.25	2.83355	30.4639	11.6342	19.8088	18.3182	21.3838
HORVU6Hr1G069910.1		GDSL esterase/lipase	HC	0.0172084	0	0.0240832	0	0	0	0	0.0241275	0.0130978	0	0	0	0	0	0	0	0	0
HORVU6Hr1G070320.1		Cathepsin B-like cysteine proteinase	HC	0	0	0.0782734	0.045402	0	0.0764801	0	0	0.0151572	0.0325335	0.0356829	0	0.0346598	0	0.0406013	0.125569	0.121274	0.0648683
HORVU6Hr1G073530.1		GDSL esterase/lipase	HC	0	0	0.0462937	0	0	0	0	0	0	0	0	0	0	0	0	0	0	0
HORVU6Hr1G074940.1		Lipase/lipooxygenase	HC	5.75815	0.116391	0.792427	2.79553	0	5.0262	0	0.776161	0.0726235	1.36858	0	0.629058	0.0870617	0.241092	0.268623	6.85477	0	0.368488
HORVU6Hr1G076660.4		GDSL esterase/lipase	HC	1.10815	0	1.32092	0	0	0	0.21024	0	0.155411	0.0543213	0.0144948	0.0412167	0	0.102352	0.176731	0.0970591	0.23011	0.143434
HORVU6Hr1G076730.1		GDSL esterase/lipase	HC	0.677915	0	0.214643	0	0	1.33741	0	0.0936183	0.015329	0	0	0	0	0	0	0	0	0
HORVU6Hr1G076740.1		GDSL esterase/lipase	HC	0	0	0	0	0	0	0	0	0.0229019	0	0	0	0	0	0	0	0	0
HORVU6Hr1G077320.7		3'-5' exonuclease domain-containing protein	HC	16.0954	8.57372	30.651	28.9186	4.90291	35.4208	6.18323	44.5389	7.26823	69.1235	9.75121	82.5743	17.5467	87.1068	40.9347	50.0756	59.8834	67.9635
HORVU6Hr1G081890.3		Sn1-specific diacylglycerol lipase alpha	HC	9.59256	7.7777	15.6426	11.1212	6.3099	13.9311	4.65431	16.6013	6.93653	24.018	12.2373	20.9558	17.5561	43.1134	39.6908	30.7983	52.6414	48.2841
HORVU6Hr1G081950.3		ribonuclease 1	HC	0.182879	0	0.392688	0.180798	0	0	0	0	0.0367523	0	0.089214	0	0.036483	0	0.252088	0	0	0
HORVU6Hr1G083420.1		Cathepsin B-like cysteine proteinase	HC	0	0	0	0	0	0	0	0	0	0	0	0	0	0	0	0	0	0
HORVU6Hr1G086940.6		Bifunctional nuclease	HC	10.5963	2.42759	37.2958	0.353271	2.29654	0.103617	3.99933	0.0852097	4.75511	0.434401	7.40099	0.146337	6.68538	0.0795816	1.13201	0	0.217026	0.097566
HORVU6Hr1G088190.6		Esterase/lipase/thioesterase family protein	HC	0.71242	0.274644	1.49367	0.248207	0.434933	0.164899	0.27693	0.284766	0.75658	0.320142	0.745583	0.122975	0.783451	1.51958	2.35617	1.29786	3.12466	3.35244
HORVU6Hr1G088550.1		ascorbate peroxidase 1	HC	0	0	0	0	0	0	0	0	0	0	0	0	0	0	0	0	0	0
HORVU6Hr1G090370.1		GDSL esterase/lipase	HC	31.4949	0.0167724	54.909	0.562141	0	0.735704	0	0.0712895	0.0357133	0.227064	0	0	0	0	0	0	0.0177681	0
HORVU6Hr1G090390.3		GDSL esterase/lipase	HC	0.354627	0.00130508	0.186054	0	0	0.00980267	0	0.00153262	0.00192421	0.0111061	0	0	0	0	0	0	0.00113572	0
HORVU6Hr1G092320.4		GDSL esterase/lipase	HC	3.4646	0.0184851	5.65182	1.32969	0.214369	0.896986	0.277646	0.291734	0.245834	0.729818	0.634404	0.606539	0.212612	0.987766	4.31125	1.87949	4.69146	3.20551
HORVU6Hr1G092560.2		Oligoribonuclease	HC	16.5669	10.0378	17.7288	15.6313	5.51917	19.704	4.08313	21.528	5.12413	27.908	6.21342	28.4614	7.44432	30.1453	10.0363	21.3546	15.2608	22.8408
HORVU7Hr1G000470.1		GDSL esterase/lipase	HC	0.0607134	0	0.020259	0.20648	0	0.0108055	0	0.0199757	0	0.027552	0	0.0367753	0	0.016669	0	0.0171955	0	0
HORVU7Hr1G007590.1		GDSL esterase/lipase	HC	21.2062	8.72435	19.1737	22.1103	2.17804	23.4808	4.19122	17.839	2.53363	18.2975	3.18493	16.1868	4.31402	8.38515	2.86027	3.55825	2.81808	2.79438
HORVU7Hr1G010600.19		RNase P Rpr2/Rpp21 subunit domain protein	HC	4.99658	1.62871	6.98575	8.02648	0.687578	10.5341	1.42283	11.2549	1.12718	16.8843	1.53123	18.0716	2.06223	14.223	1.58776	7.36306	3.2694	4.83591
HORVU7Hr1G018470.46		Esterase/lipase/thioesterase family protein	HC	2.14854	0.475806	3.487	1.54011	0.389819	1.89437	0.545078	0.767021	0.820578	1.42228	0.899999	1.08414	1.15584	0.379457	0.962932	0.150109	0.712634	0.559803
HORVU7Hr1G021310.4		GDSL esterase/lipase	HC	76.6191	0.437039	142.554	3.59953	0	6.82989	0.100489	4.32263	0.216322	5.83538	0.0346407	3.5243	0	2.13355	0	1.95177	0	0.686053
HORVU7Hr1G021620.3		GDSL esterase/lipase	HC	0	0	0	0	0	0	0	0	0	0	0	0	0	0.0501677	0	0	0	0
HORVU7Hr1G024190.1		GDSL esterase/lipase	HC	0	0	0	0	0	0	0	0	0	0	0	0.036915	0	0.148845	1.63598	1.40822	1.68942	1.28632
HORVU7Hr1G024220.2		GDSL esterase/lipase	HC	12.3759	0	12.4252	0.440136	0.0486022	0.620471	0.997584	0.192393	0.275677	0.364273	0.134884	0.248918	0.0166521	0.177178	0.0935643	0.835419	0.062947	0.171888
HORVU7Hr1G024670.1		GDSL esterase/lipase	HC	52.3199	0.317138	136.541	17.9926	2.6688	9.05066	11.0671	1.17874	4.51638	0.57294	6.27263	0.0783261	2.84496	0.094362	6.64145	0.0411671	0.216115	0.106192
HORVU7Hr1G025320.1		GDSL esterase/lipase	HC	13.9187	2.68221	0.407803	0.0324712	0.219715	0.141759	0.186529	0.0666285	0.201763	0.191776	0.358677	0.561531	1.48989	1.41067	7.67861	0.997244	7.55514	4.67374
HORVU7Hr1G027580.3		Fanconi-associated nuclease 1 homolog	HC	1.92204	0.668341	1.97368	5.61042	0.573892	6.28107	0.51587	5.43305	1.24489	3.9512	1.56877	3.46709	1.87398	2.258	1.88829	1.04273	1.84329	1.56527
HORVU7Hr1G027680.5		Fanconi-associated nuclease 1 homolog	HC	1.63966	0.768453	1.47385	4.19447	0.442945	7.10304	0.584954	6.42615	1.41213	5.52107	1.35099	5.64845	1.70651	3.93039	1.03369	2.09326	1.67493	1.54786
HORVU7Hr1G029170.1		Exonuclease V	HC	10.9096	8.49259	11.293	12.2143	4.91309	12.3473	2.61261	8.87428	3.35919	9.90393	3.87564	7.73765	3.77546	5.33194	2.6776	3.07915	1.97526	2.97158
HORVU7Hr1G031620.1		GDSL esterase/lipase	HC	1.94883	0.17976	0.618697	1.02686	0	0.33599	2.11466	0.24529	0.635544	0.209513	0.301632	0.167954	0.848403	0.276996	0.084458	0.152175	4.90944	3.2683
HORVU7Hr1G038400.1		GDSL esterase/lipase	HC	0	0	0	0	0.0536185	0	1.04696	0	0.257351	0	0.464738	0.0271767	0.217245	0	1.31204	0	0	0.0222344
HORVU7Hr1G041690.2		GDSL esterase/lipase	HC	0	0	0	0	0	0	0	0	0	0	0.0152154	0	0.013392	0	0.0117487	0	0.0488716	0
HORVU7Hr1G044660.2		GDSL esterase/lipase	HC	0.877609	0.38523	0.745936	0.861281	0	0.0943423	0	0.190839	0.0963393	0.211898	0	0.599953	0	0.094116	0	0	0	0.0801173
HORVU7Hr1G053070.22		Putative endonuclease or glycosyl hydrolase	HC	6.35886	0.619622	6.19113	12.0834	0.219852	16.9202	0.871014	21.6457	0.822151	37.7329	1.42009	42.9416	2.55959	33.3148	4.86774	14.9429	10.4711	11.6761
HORVU7Hr1G053930.9		lipase 1	HC	0	0	0	0	0	0.619258	0	0.156058	0	0.220461	0.0157256	0.0373285	0	0	0.0156401	0.015643	0	0.0166091
HORVU7Hr1G057430.1		Peroxidase superfamily protein	HC	113.917	46.6426	180.124	58.5119	12.2014	52.4746	18.8066	39.5054	16.9866	57.7637	23.6865	52.6742	27.7477	77.7368	49.1423	52.9625	79.0732	84.9076
HORVU7Hr1G063030.9		Ribonuclease E	HC	8.85917	3.96179	5.43307	18.4922	0.400474	24.365	0.403733	14.3082	0.577965	12.1906	0.808549	9.63972	0.475719	6.32457	0.210225	4.01307	0.414829	1.38797
HORVU7Hr1G065420.8		Bifunctional nuclease 2	HC	55.6143	61.6082	77.8932	25.4283	13.5613	32.5514	18.8351	38.8473	17.3226	54.1339	22.1576	51.2781	28.8064	44.2113	29.6071	21.8493	35.9306	40.314
HORVU7Hr1G071770.1		Werner syndrome-like exonuclease	HC	1.53294	0	0.673035	0.477581	0.106262	0.0519647	0.180424	0	0.0264933	0	0.0726635	0	0.0339953	0	0	0	0	0
HORVU7Hr1G073660.10		RNA exonuclease 4	HC	32.5918	3.62367	32.0369	72.1962	1.82842	75.5084	3.32626	61.4297	3.26364	72.9436	6.50004	58.9551	8.80797	64.0794	16.4261	37.6441	24.3135	38.2629
HORVU7Hr1G076290.2		GDSL esterase/lipase	HC	0	0	0.0226336	0	0	0.0724323	0.0419148	0.100953	0	0.262205	0	0.141184	0.0169981	0.0240507	0.0298245	0.13587	0	0
HORVU7Hr1G079720.2		GDSL esterase/lipase	HC	25.0625	16.1316	18.2107	10.1668	9.58448	7.90302	7.41623	6.38577	7.11829	8.84617	11.9995	6.12259	12.6244	14.3977	28.4554	17.8544	31.644	26.3552
HORVU7Hr1G079810.1		GDSL esterase/lipase	HC	55.2509	2.28835	14.4559	23.4818	0.157161	19.2906	0.23349	7.75522	0.352717	6.15226	0.153462	1.93151	0.0395584	2.23517	0.0281691	1.84198	0.0469474	0.455157
HORVU7Hr1G082480.3		Flap endonuclease 1	HC	12.449	4.79234	17.6008	22.0798	1.20868	26.0646	1.85202	22.5983	1.68643	23.6711	2.47375	18.7757	3.62793	16.1522	3.03255	7.21438	4.14662	6.37986
HORVU7Hr1G082860.4		Ribonuclease 3-like protein 3	HC	4.38117	21.2477	7.39704	0.364395	47.7636	0.425444	47.0373	0.387649	29.9313	0.288604	23.081	0.32797	17.2377	0.994817	28.5962	0.723153	22.3251	11.1755
HORVU7Hr1G083440.5		GDSL esterase/lipase	HC	0.0381863	0	0	0	0	0	0	0	0	0	0	0.0538593	0	0	0	0	0	0
HORVU7Hr1G083480.6		3'-5' exoribonuclease 1	HC	12.2746	3.78381	9.22146	18.6061	0.74034	23.5856	0.531823	17.3217	1.74768	21.4352	2.13757	21.721	2.74095	17.0683	3.71947	7.44571	4.86278	6.97506
HORVU7Hr1G083530.2		GDSL esterase/lipase	HC	6.3674	0.0497082	5.75418	2.72216	0	3.90517	0	3.75273	0.0144324	3.38549	0.0164607	2.20597	0	0.956081	0	0.196626	0	0.185069
HORVU7Hr1G084110.1		GDSL esterase/lipase	HC	0.0148296	0	0	0	0.0412668	0	0	0	0	0	0	0.0171705	0.0132021	0	0.0160542	0	0.0181288	0
HORVU7Hr1G085250.2		exoribonuclease 4	HC	4.40611	3.13717	2.59761	4.77879	1.83143	11.5743	1.28043	6.65191	2.40681	14.8376	3.15536	15.4574	3.46867	13.3727	4.64339	9.37702	6.47867	6.28284
HORVU7Hr1G088280.4		GDSL esterase/lipase	HC	5.67908	0.0157479	12.4672	0.802423	0.0446991	0.3825	0.493321	0.257752	0.950455	0.402553	1.62985	0.159339	0.874529	0.353863	1.20158	0.459201	0.0168869	0.129599
HORVU7Hr1G092040.1		GDSL esterase/lipase	HC	1.06725	0	0.915978	0	0	0.0125491	0.0435712	0	0.0293364	0.0485823	0	0.0260133	0	0	0	0	0	0
HORVU7Hr1G092280.4		lipase 1	HC	0.44593	0.0828647	0.622634	1.71655	0	2.60222	0.0988626	2.07414	0.0501947	2.30732	0.222867	1.70663	0.140033	2.20408	0.277304	1.6604	0.40582	0.891642
HORVU7Hr1G096870.1		SAUR-like auxin-responsive protein family	HC	0	0	0.07416	0	0	0	0	0	0	0	0	0	0	0	0	0	0	0
HORVU7Hr1G106230.15		Exonuclease 3'-5' domain-containing protein 2	HC	0.439907	0	1.80194	5.39934	0	7.84191	0	10.2847	0	15.0961	0	12.1441	0.84291	11.0182	5.25876	8.83713	7.76568	8.61262
HORVU7Hr1G109560.19		endonuclease V family protein	HC	6.27383	4.58059	11.9653	7.85794	3.45173	7.20429	2.79718	8.1093	2.84556	10.5867	2.77315	13.6021	2.96063	13.0028	3.95003	8.9878	5.61992	8.5382
HORVU7Hr1G115100.2		Ribonuclease 3-like protein 2	HC	12.5009	3.69481	19.9308	19.5959	2.0451	20.8977	2.3349	14.0801	2.15707	15.4388	2.95696	11.9458	3.52643	11.9641	3.97994	6.45198	4.99908	7.23977
HORVU7Hr1G117040.1		Endonuclease/exonuclease/phosphatase family protein	HC	0	0	0	0	0	0	0	0	0	0	0	0	0	0	0	0	0	0
HORVU7Hr1G117180.1		Cathepsin B-like cysteine proteinase 2	HC	30.0144	42.4101	6.89444	0.0548983	9.95531	0.104235	5.80263	0	4.40259	0.0234421	1.53606	0.0206083	0.345284	0	0.619465	0	0.111747	0.0409551
HORVU7Hr1G118220.1		GDSL esterase/lipase	HC	0	0	0	0	0	0.166409	0	1.57097	0	2.97153	0.0352033	2.56563	0	2.65087	0	1.02119	0	0.482973
HORVU7Hr1G119060.1		GDSL esterase/lipase	HC	104.955	0.0141872	13.9199	0.167371	0	17.1914	0.256362	0.053196	0.066412	0.0952823	0.0147288	0	0	0	0	0.0570537	0	0
HORVU7Hr1G119150.1		GDSL esterase/lipase	HC	0	0	0	0.510608	0	0.753048	0	0.432749	0	0.104387	0	0.0479702	0	0.0251669	0	0	0	0
HORVU7Hr1G121700.1		catalase 2	HC	429.426	458.042	451.964	240.639	157.795	322.262	164.367	283.335	172.821	330.528	170.016	318.363	212.859	568.353	681.199	467.24	1049.55	989.502
HORVU0Hr1G009480.6		phospholipase D P1	HC	0.0326128	0	0.0138821	0	0	0	0.0514162	0	0	0.0188795	0	0	0.0298013	0	0.045272	0	0.0380464	0.0125106
HORVU0Hr1G012510.2		Phosphoinositide phospholipase C 6	HC	43.6041	20.9216	34.9908	46.615	11.1615	53.5926	8.16996	39.1272	14.2253	41.2457	20.5027	28.3092	21.9407	30.7567	22.9841	19.9235	19.8319	20.5859
HORVU0Hr1G022470.8		Phospholipase D Z	HC	67.0479	81.1029	47.9864	47.6779	21.069	51.9647	10.9223	33.3187	18.2166	34.2741	20.3306	26.656	8.67591	18.6933	7.2229	11.3413	6.21102	9.18321
HORVU1Hr1G014570.3		Phosphoinositide phospholipase C 2	HC	44.9111	20.7106	34.9085	0.526147	0.861635	0.66557	1.90899	1.5603	0.709887	4.22624	0.515528	5.58598	0.21367	4.00327	0.112138	3.56009	0.435655	1.59636
HORVU1Hr1G014580.5		Phosphoinositide phospholipase C 2	HC	13.1826	11.3533	29.2179	9.2352	9.60596	9.55589	8.69271	9.16697	8.58145	8.32867	9.8071	8.61554	8.09256	8.41867	11.4074	6.28658	11.0425	8.89225
HORVU1Hr1G015620.1		non-specific phospholipase C1	HC	0	0	0.0193798	0	0	0	0	0	0	0	0	0	0	0.0318911	0	0.0174597	0	0.0350213
HORVU1Hr1G025370.3		phospholipase D P2	HC	0.23559	0.0300154	0.0919566	0	0.196588	0	0	0	0.0408447	0.0155076	0.0672151	0	0.0209642	0.0178934	0.158339	0	0.0802469	0.0678533
HORVU1Hr1G048970.4		phospholipase D P2	HC	30.1335	14.1842	30.7445	44.1807	4.67207	56.9533	3.9664	49.1102	6.34999	58.9178	7.55776	48.5011	9.35218	48.143	14.5957	26.2853	22.1644	25.7833
HORVU1Hr1G059050.19		phospholipase D P1	HC	6.45558	3.74849	10.023	8.55824	1.98184	17.6355	2.36924	16.8453	4.50229	24.1059	6.33053	19.8868	9.521	23.8208	17.6591	15.5171	27.2293	26.3796
HORVU1Hr1G063250.8		Phospholipase A1-II 1	HC	0.244076	0	0.0843935	0	0	0.0105366	0	0	0	0	0	0	0	0	0	0	0	0
HORVU1Hr1G065620.6		Phospholipase A1-II 7	HC	0.299219	0	0	0	0	0.0465693	0	0	0	0.042752	0	0	0	0	0	0	0	0
HORVU1Hr1G077830.1		phospholipase D beta 1	HC	0	0	0	0	0	0	0	0	0	0	0	0	0	0	0	0	0	0
HORVU1Hr1G079150.1		phospholipase D P2	HC	0.761175	0.0188626	2.49306	0.493835	0.143045	0.947198	0.260227	0.684517	0.54117	0.62361	0.639086	0.683278	0.849596	0.513908	0.471562	0.266969	0.277182	0.329741
HORVU1Hr1G082890.5		phospholipase D P2	HC	0	0	0	0	0	0.00998413	0	0	0.00659447	0	0	0	0	0	0.0265011	0	0.00898903	0
HORVU1Hr1G082950.2		phospholipase D P2	HC	0.00719	0	0.00974	0	0	0	0	0	0	0	0	0	0	0	0.0121	2.69e-09	0.00756	0
HORVU1Hr1G085090.1		non-specific phospholipase C4	HC	0.110129	0	0.0936794	0	0	0.00781423	0.135657	0.0146777	0.0982892	0	0.155231	0	0.10748	0	0.342136	0	0.0520917	0.0132033
HORVU1Hr1G088840.2		Phospholipase A1-II 7	HC	0	0	0	0	0	0	0	0	0	0	0	0	0	0	0	0	0	0
HORVU1Hr1G090580.1		Phospholipase A1-II 6	HC	0	0	0	0	0	0	0	0	0	0	0	0	0	0	0	0	0	0
HORVU1Hr1G090670.3		Phospholipase A1-II 7	HC	0.0710689	0.0570076	0.0713718	0.03303	0	0.0218268	0.113843	0	0.200135	0.0913364	0.437857	0.0185987	0.527558	0.0386346	0.972317	0.0358539	0.384789	0.240304
HORVU2Hr1G013730.2		Phosphoinositide phospholipase C 6	HC	7.82825	1.60247	7.93579	13.7653	0.378841	17.6761	0.723646	17.171	1.74812	25.6116	2.91586	20.8837	5.45031	20.9578	12.0493	14.5709	17.6698	21.0327
HORVU2Hr1G023150.4		Phospholipase A2 family protein	HC	1.05031	0.654417	0.505811	1.17013	0.378075	0.986342	0.21398	0.306845	0.171484	0.487471	0.258533	0.372521	0.253561	0.971436	0.351631	0.587757	0.340498	0.365042
HORVU2Hr1G106660.1		Phospholipase A2 family protein	HC	30.2369	11.3218	41.5263	26.5823	1.69996	28.554	8.29836	18.5472	3.87562	22.4594	5.05869	18.58	6.11537	14.7497	4.3067	3.86805	4.74807	5.09755
HORVU2Hr1G112580.6		endonuclease 4	HC	0.850641	0	2.43079	0.205041	0.0693699	0.0169618	1.4723	0.0318598	1.34735	0.119331	3.87597	0.306171	2.31947	0.0902157	9.17611	0.109628	0.331118	0.286935
HORVU2Hr1G112590.1		Nuclease S1	HC	0	0	0	0	0	0	0	0	0	0	0	0	0	0	0	0	0	0
HORVU2Hr1G112830.2		Nuclease S1	HC	0.243422	0	0.171247	0	0	0	0	0.064292	0.396935	0	0.952046	0	0.473732	0.034096	3.13922	0	0.0264427	0
HORVU2Hr1G112860.1		Nuclease S1	HC	8.4012	0.0222488	0.958268	5.46963	0	8.90471	0	2.70665	0.0154398	1.40569	0.0242237	0.389881	0	0.686365	0.0187045	0.975555	0.023265	0.256018
HORVU3Hr1G003860.1		endonuclease 2	HC	125.382	0.602476	3.38664	0.749569	0	1.2956	0.167013	0.119993	0.0776645	0.078771	0.101022	0	0.044935	0.0566786	0.0453174	0.0466123	0.049271	0.0543248
HORVU3Hr1G024530.5		phospholipase D P2	HC	50.3887	0.981507	58.7494	169.699	2.10816	314.13	7.14126	364.777	16.1257	519.814	35.3067	472.879	55.9655	463.953	127.317	337.503	204.861	231.274
HORVU3Hr1G058580.4		Phospholipase A1-II 1	HC	2.86853	0.116902	4.06909	0.144397	0	0.0806373	0.12004	0.22849	0.181089	0.368468	0.244549	0.313847	0.221044	0.581446	0.520183	0.454334	0.390829	0.643874
HORVU3Hr1G058600.2		Phospholipase A1-II 2	HC	0	0	0.081225	0	0	0	0	0	0	0	0.024434	0	0	0	0	0	0	0
HORVU3Hr1G058700.1		Phospholipase A1-II 3	HC	0.0251073	0	0.0175689	5.97596	0	6.55002	0	1.78304	0	0.406186	0	0.152132	0	0.182783	0.0298187	0.0927618	0.0433545	0.0634741
HORVU3Hr1G073710.2		Patatin-like phospholipase domain-containing protein	HC	9.04824	3.81133	20.0414	24.0859	2.1209	40.8447	2.57917	40.0523	6.61772	56.0244	10.55	43.2822	14.7113	63.2552	34.777	32.5444	51.7852	44.0994
HORVU3Hr1G109160.2		non-specific phospholipase C2	HC	21.8144	8.2662	36.9707	2.61002	3.4325	5.35184	5.17739	2.86498	3.03829	2.83217	3.18663	2.15332	2.09733	2.5949	4.27904	3.83122	3.21838	2.24764
HORVU3Hr1G110330.1		Phospholipase A1-II 6	HC	0.0357743	0	0.0161412	0.0158291	0	0.06491	0	0	0.0082733	0	0	0	0	0	0	0	0	0
HORVU4Hr1G006850.1		Phospholipase A2 family protein	HC	7.76418	0.734955	1.52745	6.58956	0.161225	5.96073	0.958115	1.70596	0.0401967	1.37198	0.204614	0.85679	0	0.496591	0.160114	1.25746	0	0.133316
HORVU5Hr1G009180.1		Phospholipase A1-II 1	HC	0	0	0	0	0	0	0	0	0	0	0	0	0	0	0	0	0	0
HORVU5Hr1G060030.6		phospholipase D P2	HC	2.64385	0.933788	3.2614	4.01894	0.725201	5.84113	0.461749	5.08496	0.853885	5.4246	0.715979	4.29674	0.516503	1.88745	0.247132	0.698373	0.329035	0.700407
HORVU5Hr1G064520.1		phospholipase D P2	HC	0	0	0	0	0	0	0	0	0	0	0	0	0	0	0	0	0	0
HORVU5Hr1G084740.1		phospholipase D delta	HC	0.851763	0	0.60931	1.26242	0	1.76367	0.2193	0.615972	0.190548	1.29497	0.461963	1.91153	0.437692	4.55732	6.29012	10.5006	11.2189	9.19369
HORVU5Hr1G111180.2		Triacylglycerol lipase SDP1	HC	14.6618	1.10049	30.953	2.24798	2.30046	2.28611	5.01445	3.82606	4.26242	6.22282	5.84687	4.94068	5.70093	7.0454	6.44161	5.19501	6.7741	6.81806
HORVU5Hr1G115230.1		non-specific phospholipase C1	HC	56.4707	18.9394	97.9503	19.2223	10.9013	23.8899	13.3447	19.7133	17.1134	23.8963	19.9357	20.6139	18.726	24.1877	13.8249	20.9713	10.5693	16.6017
HORVU6Hr1G012780.6		phospholipase D P1	HC	0	0	0	0.039996	0	0	0	0.0087658	0	0.00917847	0	0.00982917	0	0	0	0	0	0
HORVU6Hr1G062220.1		Phospholipase A1-II 4	HC	0.345187	0	0.975013	0.298777	0	0.218534	0.112446	0.11333	0.0549841	0.257677	0.126744	0.130011	0.0438772	0.157545	0.461611	0.481863	0.868709	0.507043
HORVU7Hr1G072960.1		Phospholipase A1-II 4	HC	0.0110104	0	0	0	0	0.00821873	0	0	0.0167607	0	0	0	0	0	0.0139463	0	0.0252553	0
HORVU7Hr1G089960.3		phospholipase D P2	HC	26.7852	3.49166	30.0108	7.64368	0.867369	6.72346	2.73505	2.88845	1.51002	3.72685	2.01469	2.59137	1.5329	3.20474	1.44549	2.29969	0.761779	1.16239
HORVU0Hr1G000810.2		Phospholipase A1-II 7		56.9246	0.0119167	23.3448	0.261565	0.126823	9.98424	1.39967	1.02546	0.411856	0.830424	0.29802	0.337632	0.152677	0.29231	0.0621068	0.644818	0.0159708	0.0874815
HORVU0Hr1G004410.1		alpha/beta-Hydrolases superfamily protein		0.015069	0	0	0.061972	0	0.0102531	0	0.0571677	0	0	0	0	0	0	0	0	0	0
HORVU0Hr1G005140.1		alpha/beta-Hydrolases superfamily protein	HC	0.0204478	0	0	0.108625	0	0.247257	0	0.0286695	0	0.0684638	0	0.199509	0	0.344816	0	0.875427	0.047166	0.103389
HORVU0Hr1G006050.1		receptor-like protein kinase 4		0	0	0	0	0	0	0	0	0	0	0	0	0	0	0	0	0	0
HORVU0Hr1G006070.2		receptor-like protein kinase 4		0.0291039	0	0	0	0	0	0	0	0.054728	0	0.121185	0	0.102917	0	0.0779873	0	0	0
HORVU0Hr1G006080.10		receptor-like protein kinase 4		0	0	0	0	0	0	0	0	0	0	0	0	0	0	0	0	0	0
HORVU0Hr1G006140.7		receptor-like protein kinase 4		0	0	0	0	0	0	0	0	0	0	0.0207592	0	0	0	0	0	0	0
HORVU0Hr1G006150.2		receptor kinase 1		0	0	0.0196462	0	0.0857109	0	0	0	0.0320543	0	0.0125418	0	0	0	0.0770135	0	0	0
HORVU0Hr1G006160.2		receptor-like protein kinase 4		0	0	0	0	0	0	0	0	0	0	0	0	0	0	0	0	0	0
HORVU0Hr1G008650.4		patatin-like protein 6	HC	0.118273	0	0.0970376	0.0439933	0	0.1164	0	0.0182288	0	0.0426241	0.0155254	0.0366318	0.0136649	0.0193345	0.011988	0.111513	0.0773312	0.0164587
HORVU0Hr1G008670.3		PATATIN-like protein 6	HC	0.060297	0.0165333	0.0223848	0.0570423	0	0.112489	0	0	0	0	0	0.0233249	0	0	0.0369968	0.0749253	0.0172885	0
HORVU0Hr1G009850.1		PLC-like phosphodiesterases superfamily protein		0.156536	0.48496	4.53748	1.94463	0.981603	3.11141	0	1.32981	0.1606	3.16913	0.536964	2.60555	0.929812	1.74981	0.396308	0.0287745	0.136309	0.256512
HORVU0Hr1G009860.2		PI-PLC X domain-containing protein		3.24265	3.92485	18.2957	3.09667	11.2012	1.97009	17.8315	0.770933	15.2935	0.739427	18.4441	0.431517	11.5201	0.297601	26.2874	0.0392448	26.7789	7.99369
HORVU0Hr1G013140.2		Tuliposide A-converting enzyme b2		0	0	0	0	0	0	0	0	0	0	0	0	0	0	0	0	0	0
HORVU0Hr1G013160.1		alpha/beta-Hydrolases superfamily protein		1.05276	0	0.289943	0.374736	0.0800604	0.424739	0.33984	0.220618	0.148861	0.0757853	0.224942	0.330215	0.025613	0.400831	0.850916	0.678501	1.11512	0.540083
HORVU0Hr1G013170.1		alpha/beta-Hydrolases superfamily protein		2.66e-10	3.21e-10	0	0	0	0	0	0	0	0	0	0	0	0	0	0	0	0
HORVU0Hr1G013180.1		alpha/beta-Hydrolases superfamily protein		1.47e-06	0	0	1.37e-07	0	6.83e-08	0	0	0	0	0	0	0	8.76e-08	1.64e-07	8.69e-07	3.97e-07	5.52e-07
HORVU0Hr1G013200.3		alpha/beta-Hydrolases superfamily protein		0.147363	0	0.271567	0.065214	0	0.0334277	0	0	0	0	0	0	0	0.0665967	0	0.225853	0.04504	0.056691
HORVU0Hr1G014030.1		PLC-like phosphodiesterases superfamily protein		4.17408	1.0614	6.63007	3.42353	0	2.52175	1.18081	3.08593	1.12073	2.94636	0.989361	2.38749	0.444957	0.949003	0.493123	0.755997	0.360927	0.297793
HORVU0Hr1G014040.2		PI-PLC X domain-containing protein	HC	3.24265	3.92485	18.2957	3.09667	11.2012	1.97009	17.8315	0.770933	15.2935	0.739427	18.4441	0.431517	11.5201	0.297601	26.2874	0.0392448	26.7789	7.99369
HORVU0Hr1G018260.1		Group XV phospholipase A2		0	0	0	0	0	0	0	0	0	0	0	0	0	0	0	0.08858	0	0
HORVU0Hr1G019680.3		alpha/beta-Hydrolases superfamily protein	HC	1.2143	1.01324	0.286855	0.266656	0	0.252495	0.417825	0.112126	0.595396	0.058235	0.242814	0.138967	0.258662	0.38251	0.544253	0.363941	0.408063	0.665186
HORVU0Hr1G019700.2		alpha/beta-Hydrolases superfamily protein	HC	2.47921	0.0917393	0.895123	0.120241	0.216962	0.408609	0.552575	0.0498223	0.0630203	0	0.120806	0	0.0718733	0.0409183	0.293243	0	0.081966	0.0898693
HORVU0Hr1G019710.17		alpha/beta-Hydrolases superfamily protein	HC	0.643349	0.0231632	0.774909	0.442766	0.575197	0.438013	0.209279	0.475021	0.241608	0.919461	0.4796	0.96169	0.302774	1.40597	0.690049	0.703318	0.870956	1.08839
HORVU0Hr1G022730.1		non-specific phospholipase C4		0	0	0	0	0	0.0123425	0	0	0	0	0	0	0	0	0	0	0	0
HORVU0Hr1G030870.1		non-specific phospholipase C4		0	0	0	0	0	0.0123425	0	0	0	0	0	0	0	0	0	0	0	0
HORVU0Hr1G035440.1		non-specific phospholipase C4		0	0	0	0	0	0.0123425	0	0	0	0	0	0	0	0	0	0	0	0
HORVU1Hr1G001660.1		receptor-like protein kinase 4	HC	0.156061	0.143944	0.153791	0.024391	0.132057	0.115306	0.232992	0.0985763	0.242077	0.170451	0.229978	0.191615	0.272447	0.0431289	0.0819035	0.0191717	0.0222847	0.061984
HORVU1Hr1G002460.1		receptor-like protein kinase 4	HC	0.339682	0.326228	0.427193	0.140358	0.593212	0.258545	0.340229	0.345724	0.537756	0.500021	0.381896	0.240868	0.467264	0.107112	0.197553	0.0379185	0.0538242	0.0101933
HORVU1Hr1G002470.1		receptor-like protein kinase 4	HC	0	0	0.0454729	0.0224638	0	0	0	0.06216	0.0495542	0	0	0.0155779	0.0328603	0	0	0	0.0114849	0
HORVU1Hr1G002590.4		receptor-like protein kinase 4	HC	0.827251	1.06112	1.08347	0.804857	1.07131	0.946613	1.0607	0.680112	0.930792	0.871316	0.889525	0.561071	1.12087	0.337782	0.329629	0.134712	0.263233	0.176722
HORVU1Hr1G002600.12		receptor-like protein kinase 4	HC	0.0708145	0.00765827	0.46091	0	0	0	0	0.0143577	0.114612	0	0.0408809	0	0.212839	0	0.00820563	0	0	0
HORVU1Hr1G002820.2		Phosphoinositide phosphatase family protein	HC	0.355491	0.0819756	0.277926	0.628425	0	0.421045	0	0.211376	0.0152892	0.241238	0.0166891	0.0519503	0.0807915	0.0637859	0.0161578	0.021455	0.0520581	0.0443176
HORVU1Hr1G012140.5		PATATIN-like protein 4	HC	5.51511	0.081385	0.0638239	16.344	0	36.8895	0	7.21713	0.039633	4.88671	0.11092	1.68346	0.015583	1.39784	0.0880442	1.20206	0.0886148	0.225791
HORVU1Hr1G017370.1		Triacylglycerol lipase SDP1		0	0	0	0	0	0	0	0	0	0	0	0.0256125	0	0	0	0	0	0
HORVU1Hr1G022310.3		non-specific phospholipase C1		0	0	0	0	0	0	0	0	0	0	0	0	0	0	0	0	0	0
HORVU1Hr1G024870.4		Glycerophosphodiester phosphodiesterase 1	HC	9.45202	0.270205	6.59104	10.5615	0.249583	11.7884	0.282515	8.91068	1.64922	8.91672	1.83763	5.95285	1.60721	4.53263	0.795482	1.8741	1.13082	1.4625
HORVU1Hr1G026150.2		Phospholipase A1-II 5		0	0	0	0	0.130238	0	0.110566	0	0.0324709	0	0	0	0	0	0.054037	0	0	0
HORVU1Hr1G044630.1		Phospholipase A1-II 5		0	0	0	0	0	0	0	0	0	0	0	0	0	0	0	0	0	0
HORVU1Hr1G050760.1		Inositol-tetrakisphosphate 1-kinase 1	HC	8.57722	2.67729	4.01676	10.7941	0.807286	12.8544	1.02803	7.57998	1.01829	9.44382	1.23163	8.66172	1.11716	7.59745	2.18193	8.16354	2.41641	5.06722
HORVU1Hr1G055840.1		Phospholipase A1-II 2		0	0	0	0	0	0	0	0	0	0	0	0	0	0	0	0	0	0
HORVU1Hr1G063380.1		alpha/beta-Hydrolases superfamily protein	HC	0.00953573	0	0.0129075	0.0132835	0	0.103812	0	0	0	0	0	0	0	0	0	0	0	0
HORVU1Hr1G063450.1		alpha/beta-Hydrolases superfamily protein	HC	0.00953573	0	0.0129075	0.0132835	0	0	0	0	0	0	0	0	0	0	0	0	0	0
HORVU1Hr1G069200.2		PATATIN-like protein 4	HC	0.0192507	0	0	0	0.0457488	0	0	0	0.0261502	0	0.0312837	0	0.0930847	0	0.0189817	0	0.0172835	0.018971
HORVU1Hr1G077420.1		Inositol-tetrakisphosphate 1-kinase 4	HC	0.7171	0.388268	2.81517	1.83996	0	4.09551	0.035792	1.85359	0.180937	2.60908	0.176235	1.02958	0.112828	1.81374	0.295531	1.57626	0.426374	0.942148
HORVU1Hr1G080970.22		Glycerophosphodiester phosphodiesterase GDPDL7	HC	4.13786	1.14903	5.59804	8.25337	0.605314	10.3852	0.886012	9.32186	1.11343	11.4575	1.3736	9.9142	1.28701	5.73919	1.00941	3.3655	1.21883	2.06411
HORVU1Hr1G082940.1		phospholipase D P2		0.0266355	0	0	0	0	7.4246e-06	0	0	0	0	0	0	0	0	0.0158168	0.0079099	0	0
HORVU1Hr1G087050.1		receptor-like protein kinase 4	HC	0.0366305	0	0.0506965	0.322785	0	0.25318	0	0.0969332	0.0082251	0	0	0	0	0	0	0	0	0
HORVU1Hr1G088110.1		Phosphoinositide phosphatase family protein	HC	51.9058	18.2473	74.0138	86.5684	5.63698	89.8123	9.32514	63.2187	12.2965	59.1747	15.1169	43.9785	17.8351	32.0873	14.2019	17.5422	16.4907	19.882
HORVU1Hr1G090570.2		Phospholipase A1-II 6		0	0	0	0	0	0	0	0	0	0.0268664	0	0	0	0	0	0	0	0
HORVU1Hr1G092230.1		phospholipase D alpha 1		0	0	0	0	0	0	0	0	0	0	0	0	0	0	0	0	0	0
HORVU1Hr1G093460.7		Acyl-protein thioesterase 2	HC	0.07375	0	0	0	0	0	0	0	0	0	0	0	0	0	0.051864	0.168684	0	0.031121
HORVU2Hr1G002620.1		alpha/beta-Hydrolases superfamily protein		0	0	0	0	0	0	0	0	0	0	0	0	0	0	0	0	0	0
HORVU2Hr1G003300.1		alpha/beta-Hydrolases superfamily protein		0	0	0	0	0	0	0	0	0	0	0	0	0	0	0	0	0	0
HORVU2Hr1G003680.2		PLC-like phosphodiesterases superfamily protein	HC	0	0	0.127862	0	0	0	0	0	0	0	0	0	0	0	0	0	0	0
HORVU2Hr1G011760.1		Group XV phospholipase A2		0	0	0	0	0	0	0	0	0	0	0	0	0	0	0	0	0	0
HORVU2Hr1G027010.1		non-specific phospholipase C1		0	0	0	0	0	0	0	0	0	0	0	0	0	0	0	0	0	0
HORVU2Hr1G029000.2		PATATIN-like protein 4		0	0	0	0	0	0	0	0	0	0	0	0	0	0	0	0	0	0
HORVU2Hr1G032670.1		Glycerophosphoryl diester phosphodiesterase	HC	0.253508	0.0232657	0.360674	0.0324176	0	0	0	0	0	0.071024	0	0	0	0	0.0195594	0	0	0
HORVU2Hr1G037280.1		PATATIN-like protein 5		0	0	0	0	0	0	0	0	0	0	0	0	0	0	0	0	0	0
HORVU2Hr1G042960.1		Group XV phospholipase A2		0	0	0	0.193761	0	0	0	0	0.130751	0	0	0	0	0	0	0	0	0
HORVU2Hr1G045610.3		Patatin-like protein 1	HC	19.8943	6.84643	25.4617	17.517	3.46157	24.6708	3.21424	20.2585	4.20251	21.777	6.00738	16.959	7.13767	12.2731	5.91211	6.08335	5.76448	6.8573
HORVU2Hr1G054760.1		ADP-ribosylation factor 1	HC	0	0.784437	0	0	0	0	0	0	0	0	0	1.14095	0	0	0	0	0	0
HORVU2Hr1G054780.5		ADP-ribosylation factor 1	HC	54.1052	26.3518	66.6804	125.488	13.9968	126.057	15.043	79.5473	12.194	85.061	13.3079	61.004	13.2582	55.1986	11.5474	35.0972	12.7021	22.802
HORVU2Hr1G060260.1		PATATIN-like protein 4		0	0	0	0	0	0	0	0	0	0	0	0	0	0	0	0	0	0
HORVU2Hr1G061710.11		WD-40 repeat family protein	HC	69.0184	46.3454	84.2916	70.1641	15.3986	95.7246	14.9108	73.5326	22.0296	78.1456	24.5802	66.3998	30.5361	45.1628	20.1184	22.669	22.1003	24.419
HORVU2Hr1G061780.1		transducin family protein / WD-40 repeat family protein	HC	222.533	89.6161	233.243	180.363	26.13	114.848	42.568	78.9719	26.0611	93.1419	37.9476	65.8824	29.2866	68.1647	58.1059	52.5182	53.6996	39.4598
HORVU2Hr1G067270.2		alpha/beta-Hydrolases superfamily protein		0.0379269	0	0.0322512	0.0190629	0	0.0160558	0	0	0	0.0103699	0	0.011105	0	0	0	0.00904893	0	0
HORVU2Hr1G070700.1		Glycerophosphodiester phosphodiesterase GDE1	HC	0.236141	0.0181413	0	0	0	0.37037	0.0437151	0.708507	0.140684	2.07681	0.625402	2.61018	0.612928	9.81987	9.35784	20.5149	17.1527	13.4266
HORVU2Hr1G075110.5		PLC-like phosphodiesterases superfamily protein	HC	3.34195	0.0350212	0.884165	2.76018	0	2.1876	0.0417825	0.45977	0.0526731	0.397769	0.0288065	0.485294	0.0496342	0.304149	0.0914521	0.157427	0.0402144	0.0611811
HORVU2Hr1G081920.3		Glycerophosphodiester phosphodiesterase GDPDL4	HC	12.5407	0.542481	22.0201	65.3524	0.0918572	59.5355	0.292436	24.6258	0.333926	14.7768	0.531606	4.07671	0.116648	2.266	0.0259924	0.479022	0.0548311	0.199533
HORVU2Hr1G087820.3		Glycerophosphodiester phosphodiesterase GDPD6		0	0	0	0	0	0	0	0	0	0	0	0	0	0	0	0	0	0
HORVU2Hr1G090340.10		Patatin	HC	6.90219	2.48619	13.3105	7.74241	2.13603	9.25692	2.56899	7.50331	3.16241	9.22175	4.02185	9.25714	4.13167	13.0668	5.40332	7.9207	9.23324	10.9507
HORVU2Hr1G093140.1		alpha/beta-Hydrolases superfamily protein	HC	0.365519	0	0.381618	0.0445223	0	0	0.204605	0.0318422	0.030044	0	0	0	0	0	0	0.049769	0.0227625	0
HORVU2Hr1G110800.1		alpha/beta-Hydrolases superfamily protein	HC	0	0	0	0	0	0	0	0	0	0	0	0	0	0	0	0	0	0.0249888
HORVU2Hr1G111700.1		receptor-like protein kinase 4		0	0	0	0	0	0	0	0	0	0	0	0	0	0	0	0	0	0
HORVU2Hr1G111790.7		receptor-like protein kinase 4		0	0	0.020259	0	0	0	0	0	0	0	0	0	0	0	0	0	0	0
HORVU2Hr1G122470.1		Acyl-protein thioesterase 1	HC	13.3967	2.81322	21.9707	23.0669	1.02499	21.4384	3.14602	13.084	2.3367	15.3853	2.92083	10.2628	3.08048	9.91872	3.78675	7.07022	4.31623	6.65617
HORVU2Hr1G122490.3		Acyl-protein thioesterase 1		0.0297387	0	0	0	0	0	0	0	0.029259	0	0	0	0	0.0342443	0	0	0	0
HORVU2Hr1G124700.1		Triacylglycerol lipase SDP1		0	0	0	0	0	0	0	0.119678	0	0	0	0	0	0.0647483	0	0	0	0
HORVU2Hr1G125260.3		PLC-like phosphodiesterases superfamily protein		0.354923	0	0	0	0	0	0	0	0	0	0.0210459	0	0	0	0	0	0	0
HORVU2Hr1G126570.1		PATATIN-like protein 4		0.113515	0.139716	0.015183	0	0.160304	0.0130654	0.0264989	0	0.015521	0	0.0489779	0	0.0366157	0	0.0322786	0	0	0
HORVU2Hr1G126660.1		PATATIN-like protein 4		0	0.117815	0.036801	0	0	0	0.0642287	0	0.0234234	0	0	0	0	0	0	0	0	0
HORVU3Hr1G002070.1		receptor-like protein kinase 4		7.72215	3.41738	8.98504	12.8488	1.60333	15.5339	1.88807	11.7368	1.79261	13.9068	1.83144	10.4337	2.17973	4.85689	1.63147	2.05338	0.774981	1.03781
HORVU3Hr1G002080.1		receptor-like protein kinase 4	HC	0	0.009528	0	0.00979847	0	0.0142812	0	0	0	0.0165343	0.0155225	0	0.0090864	0	0.0103173	0	0.0116506	0
HORVU3Hr1G002270.4		receptor-like protein kinase 4		0	0	0	0	0	0	0.0498034	0	0.052335	0	0	0	0.0502372	0	0.0228223	0.0228266	0.0517613	0
HORVU3Hr1G002300.1		receptor-like protein kinase 4		0	0	0	0	0	0	0	0.075611	0	0	0.34661	0	0	0	0	0	0	0
HORVU3Hr1G002330.2		receptor-like protein kinase 4		0	0	0.0462937	0	0	0	0	0.0695687	0.108924	0	0.156896	0	0.111238	0	0.0156332	0	0	0
HORVU3Hr1G002350.3		receptor-like protein kinase 4		0	0	0	0	0	0	0	0	0	0	0.0121682	0	0	0	0.00790257	0	0	0
HORVU3Hr1G002370.2		receptor-like protein kinase 4		0	0.00921783	0.0127269	0	0	0	0	0	0	0	0	0	0.0180159	0	0.0187584	0	0	0
HORVU3Hr1G002380.6		receptor-like protein kinase 4		0	0	0	0	0	0	0	0	0	0	0	0	0	0	0	0	0	0
HORVU3Hr1G002400.1		receptor-like protein kinase 4		0	0	0	0	0	0	0.0236551	0.0294512	0.103327	0	0.176988	0.0856693	0.550614	0	0.071607	0	0.0105266	0.0115545
HORVU3Hr1G002420.1		receptor-like protein kinase 4		0	0	0	0	0	0	0	0	0	0	0	0	0	0	0	0	0	0
HORVU3Hr1G002470.1		receptor-like protein kinase 4		0	0	0	0	0	0	0.0236551	0.0294512	0.103327	0	0.176988	0.0856693	0.550614	0	0.071607	0	0.0105266	0.0115545
HORVU3Hr1G002480.2		receptor-like protein kinase 4		0	0	0	0	0	0	0	0	0.0375	0	0.0232	0	0.0145	0	0	0	0	0
HORVU3Hr1G002490.6		receptor-like protein kinase 4		0	0	0	0	0	0	0	0	0	0	0	0	0	0	2.42e-09	0	0	0
HORVU3Hr1G002520.1		receptor-like protein kinase 4		0	0	0	0	0	0	0	0	0	0	0	0	0	0	0	0	0	0
HORVU3Hr1G002530.29		receptor-like protein kinase 4	HC	0.0105322	0.016048	0.0497195	0.0238792	0.0250296	0.0623849	0.0424982	0.0494465	0.0322319	0.0268797	0.0336997	0.0738461	0.0257687	0.0121927	0.0512777	0.0088958	0.0203988	0.0103792
HORVU3Hr1G002550.20		receptor-like protein kinase 4		0	0	0	0	0	0	0	0	6.03e-09	2.42e-10	2.15e-08	1.84e-09	4.57e-09	0	2.29e-09	0	0	0
HORVU3Hr1G002570.3		receptor-like protein kinase 4		0.0980989	0.0305518	0.0736139	0.257221	0	0.203244	0.0430513	0.246573	0.393446	0.206083	0.885268	0.259646	0.855269	0.0385499	0.137849	0.0668563	0	0.0525247
HORVU3Hr1G003850.2		Nuclease S1		13.8721	0.168049	8.44102	1.24201	0	1.77487	0.845539	1.44102	0.616712	1.93508	1.39264	1.96011	1.68443	1.60496	14.6313	1.24241	22.1989	14.3328
HORVU3Hr1G003870.1		endonuclease 2		0.973322	0	0.564524	0.127322	0	0.369623	0	0.188458	0.064942	0.0616417	0.132205	0.254403	0.089461	0.161692	1.70181	0.158255	3.63491	2.21821
HORVU3Hr1G004220.4		PATATIN-like protein 5		0	0	0	0	0	0	0	0	0	0	0	0	0	0	0	0	0	0
HORVU3Hr1G007680.36		receptor-like protein kinase 4	HC	0.0272248	0.0102053	0.0260438	0	0	0	0	0.0411036	0.0509838	0	0.0772297	0	0.0271534	0	0.0702604	0	0.0107313	0.0234882
HORVU3Hr1G007720.5		receptor-like protein kinase 4		0	0	0	0	0	0	0	0	0	0	0	0.0262131	0.033892	0	0	0	0.0193257	0
HORVU3Hr1G007740.1		receptor-like protein kinase 4		0	0	0	0	0	0	0	0	0.0358116	0	0.0228611	0	0.0401457	0	0.0176524	0	0	0
HORVU3Hr1G007770.1		receptor-like protein kinase 4		0	0	0	0	0	0	0	0	0	0	0	0	0	0	0	0	0	0
HORVU3Hr1G007780.3		receptor-like protein kinase 4		0	0	0	0	0	0	0	0	0	0	0.0037653	0	0	0	0	0	0.00486067	0.00531547
HORVU3Hr1G007900.2		receptor-like protein kinase 4		0	0	0	0	0	0	0	0	0	0	0.0037653	0	0	0	0	0	0.00486067	0.00531547
HORVU3Hr1G007910.1		receptor-like protein kinase 4		0	0	0	0	0	0	0	0	0	0	0	0	0	0	0	0	0	0
HORVU3Hr1G007920.11		receptor-like protein kinase 4	HC	0.23304	0.0451849	0.12312	0.0168042	0	0.0333298	0.0386122	0.048073	0.155064	0	0.256585	0.0466123	0.38741	0	0.0705289	0	0.051452	0.0187902
HORVU3Hr1G012000.5		receptor-like protein kinase 4	HC	0.0508609	0	0.145458	0	0.0278471	0.00680897	0.0945642	0.0273043	0.127233	0.050176	0.0886222	0.0707274	0.0547173	0.0575461	0.118647	0	0.120628	0.149879
HORVU3Hr1G012010.9		receptor-like protein kinase 4		7.49032	7.98107	9.23746	10.6142	6.02787	14.3547	3.89369	13.6817	6.25607	17.3261	4.99937	14.0048	5.97805	13.518	6.44645	7.36226	8.70142	7.52556
HORVU3Hr1G014970.1		non-specific phospholipase C6		0.320647	0	0.0397663	0.215046	0	0.106051	0	0.0458433	0	0	0	0.036093	0	0.0896287	0.067493	0.528252	0.103467	0.14359
HORVU3Hr1G022640.2		alpha/beta-Hydrolases superfamily protein	HC	0.443572	0	0.855622	0	0	0.159977	0.13656	0.049251	0.0267364	0.140541	0.0858114	0.098973	0.0711382	0.321675	0.421088	0.429033	0.356876	0.510416
HORVU3Hr1G023960.1		Acyl-protein thioesterase 1 homolog 1	HC	67.5127	27.4952	66.3855	140.547	7.50686	144.392	7.27628	134.175	9.43306	177.321	17.5711	177.109	35.15	240.451	91.2553	155.041	156.2	178.758
HORVU3Hr1G035880.1		Phospholipase A1-II 6		0.0506383	0	0	0	0	0	0	0	0	0	0	0	0	0	0	0	0	0
HORVU3Hr1G063840.1		alpha/beta-Hydrolases superfamily protein	HC	8.59666	1.92995	8.24556	13.9476	0.551833	15.1841	1.10732	9.79919	2.34175	11.3556	2.57557	9.38558	4.1308	12.2324	18.0484	6.69045	36.538	29.1275
HORVU3Hr1G066960.1		Phospholipase A1-II 5		0.257159	0	0.654231	0	0.0349703	0.00855067	0.118753	0	0.0588548	0	0.0436389	0	0	0	0	0	0	0
HORVU3Hr1G073700.1		Triacylglycerol lipase SDP1		0	0	0.48574	0	0	0	0	0	0.307772	0	0.76549	1.61705	0.364797	1.73596	0.43963	2.13742	3.39121	4.82668
HORVU3Hr1G073870.1		Glycerophosphodiester phosphodiesterase 1	HC	17.7733	0.966027	50.8062	14.3794	1.29211	18.5728	4.34717	10.9473	3.99749	10.2043	5.80062	7.4739	5.00881	5.97971	2.64446	3.32145	1.18732	2.25711
HORVU3Hr1G079900.5		Glycerophosphodiester phosphodiesterase GDE1	HC	16.3798	0.183104	48.3145	0.327215	1.51138	1.61017	6.78802	2.7957	9.09869	10.5315	48.641	17.6499	23.5103	37.2939	86.7336	38.6088	119.969	63.3857
HORVU3Hr1G089140.2		Phospholipase A1-II 1		0	0	0	0	0	0	0	0	0	0	0	0	0	0	0	0	0	0
HORVU3Hr1G101170.1		PATATIN-like protein 4		0	0	0	0	0	0	0	0	0	0	0	0	0	0	0	0	0	0
HORVU3Hr1G101220.2		alpha/beta-Hydrolases superfamily protein	HC	0.896592	0	0.444879	0.065746	0	0.120361	0	0.588318	0.160951	0.806363	0.122794	0.553622	0.174249	0.48592	0.109503	0.315584	0.197637	0.27696
HORVU3Hr1G109150.1		non-specific phospholipase C2		3.62898	1.24832	3.66832	0.203401	0.935106	1.07253	0.396933	0.230915	0.308483	0.251056	0.634474	0	0.162645	0	0.386275	0.463707	0.374181	0.193524
HORVU3Hr1G110320.1		Phospholipase A1-II 6		0.252791	0	0.197179	0	0	0.105083	0.0276416	0	0	0.0202994	0	0	0	0	0.0098342	0	0	0
HORVU4Hr1G001470.4		Triacylglycerol lipase SDP1		0	0	0	0	0	0	0	0	0	0	0	0	0	0	0	0	0	0
HORVU4Hr1G009540.9		Inositol-tetrakisphosphate 1-kinase 3	HC	24.5764	18.6434	32.2976	41.7701	6.34467	42.3703	5.37063	29.9599	6.82708	31.2543	8.10195	30.8825	9.48869	56.0085	30.2904	40.508	48.0646	51.1648
HORVU4Hr1G012370.2		Phospholipase A1-II 4		0	0	0	0	0	0	0	0	0	0	0	0	0	0	0	0	0	0
HORVU4Hr1G012390.1		Phospholipase A1-II 6		0	0	0.0190159	0	0	0	0.0331884	0	0	0	0	0	0.0133941	0.0147456	0.0628574	0	0.0146865	0
HORVU4Hr1G015590.7		Glycerophosphodiester phosphodiesterase GDPD4	HC	6.63625	0.819626	8.64373	11.2375	0.153464	13.4681	0.911991	10.2425	0.884082	12.0439	0.980687	11.8859	1.86321	13.8059	1.93402	7.57664	2.90523	4.72025
HORVU4Hr1G015600.2		Glycerophosphodiester phosphodiesterase GDPD4		0	0.344813	0	0	0	0	0	0	0	0	0	0	0	0	0	0	0	0
HORVU4Hr1G031540.3		receptor-like protein kinase 4		0	0	0	0	0	0	0	0	0	0	0	0	0	0	0	0	0	0
HORVU4Hr1G050060.10		PATATIN-like protein 4	HC	1.81081	3.41909	2.89866	0.268004	0.102089	0.940062	0.124334	1.02621	2.07947	1.54308	2.9237	3.01607	10.4857	0.53162	2.6809	0.293033	2.38239	1.37673
HORVU4Hr1G055240.1		Malonyl CoA-acyl carrier protein transacylase	HC	137.676	60.0823	132.345	262.85	7.72566	224.258	11.5843	102.239	7.05984	63.9709	9.23533	29.6388	8.96362	22.6463	8.08573	10.6599	8.17998	10.2569
HORVU4Hr1G061740.3		Phospholipase A2 family protein		0.360816	0	1.64841	0.462014	0	0.0830213	0.433018	0	0	0	0	0	0.0585353	0	0.0661433	0	0	0
HORVU4Hr1G062060.1		Acetyl esterase	HC	0.0178086	0	0	0	0	0.0265866	0	0	0	0	0	0	0	0	0	0	0	0
HORVU4Hr1G065840.13		Inositol-tetrakisphosphate 1-kinase 2	HC	6.94621	1.14219	16.6513	10.7706	1.34509	13.8355	2.96901	14.5985	3.20007	21.1798	4.70755	24.1809	7.40982	16.6457	6.60045	7.93705	5.85119	8.77096
HORVU4Hr1G074970.4		PATATIN-like protein 5	HC	0.0613274	0	0	0	0	0	0	0	0.0108945	0	0.0170924	0	0.0149713	0	0.0433955	0	0.016416	0
HORVU4Hr1G075070.7		PATATIN-like protein 5	HC	0.0138101	0.0356533	0.138832	0.0788922	0	0.847423	0.035792	0.241109	0.507091	0.725793	0.866065	1.8573	3.49585	2.58733	64.6948	2.77681	55.5473	25.3532
HORVU4Hr1G077220.4		Phosphoinositide phosphatase family protein	HC	26.127	11.6858	37.1417	13.7913	6.98365	21.057	6.93561	16.7518	12.5672	19.1262	16.2275	17.1672	17.6024	16.4603	20.0126	7.03907	17.9575	16.0124
HORVU4Hr1G085550.2		phospholipase D P2		0.0256955	0	0.0112999	0	0	0.00497703	0	0	0.0124725	0.0122255	0.0159241	0	0.019998	0	0.0145935	0	0.0076899	0.0168627
HORVU5Hr1G007060.1		Protein DYAD		0	0	0	0.0229693	0	0	0	0	0	0	0	0	0.0164978	0	0.0199787	0	0	0
HORVU5Hr1G011400.10		PATATIN-like protein 8	HC	0.0354933	0	0.0496733	0	0	0.0132471	0.0459946	0	0	0.076927	0	0	0	0	0.0210769	0	0.0204678	0
HORVU5Hr1G017510.1		alpha/beta-Hydrolases superfamily protein	HC	0.454497	0	0.144043	0.206723	0	0.250271	0	0	0	0.0672623	0	0	0.045465	0	0	0	0	0
HORVU5Hr1G018670.1		alpha/beta-Hydrolases superfamily protein		0	0	0	0	0	0	0	0	0	0	0	0	0	0	0	0	0	0
HORVU5Hr1G045440.2		ADP-ribosylation factor 1	HC	112.638	16.6937	214.721	155.988	11.9393	155.319	38.134	152.609	24.0912	246.991	38.034	254.901	52.8553	442.123	187.077	392.649	325.682	359.8
HORVU5Hr1G045890.1		1-phosphatidylinositol phosphodiesterase		0	0	0	0	0	0	0	0	0	0	0	0	0	0	0	0	0	0
HORVU5Hr1G050610.2		PLC-like phosphodiesterases superfamily protein	HC	69.1309	29.3435	136.3	78.7131	11.4548	90.6517	14.7573	76.5571	14.3367	87.723	18.9154	75.5559	20.4553	80.4862	21.8415	54.9202	32.7634	46.429
HORVU5Hr1G051360.6		receptor-like protein kinase 4		0	0	0.012498	0	0	0	0	0	0.0812822	0.0163743	0.226552	0.0419103	0.220555	0	0.049406	0	0	0
HORVU5Hr1G068140.1		alpha/beta-Hydrolases superfamily protein	HC	0.145687	0	0.139793	0	0	0.0147323	0.0511512	0.0318422	0	0	0	0.0250698	0.0206435	0.058701	0.088518	0.0214141	0	0
HORVU5Hr1G068800.1		alpha/beta-Hydrolases superfamily protein	HC	0.0939242	0	0	0	0	0	0	0	0	0	0.0399188	0	0	0	0	0	0	0.0204622
HORVU5Hr1G068960.1		alpha/beta-Hydrolases superfamily protein		0.0379269	0	0.0322512	0.0190629	0	0.0160558	0	0	0	0.0103699	0	0.011105	0	0	0	0.00904893	0	0
HORVU5Hr1G068990.4		alpha/beta-Hydrolases superfamily protein	HC	4.43543	0.126815	1.71239	0.140382	0	0.0292385	0.152276	0.027026	0.0962629	0	0.129413	0	0.0410698	0	0.180587	0.0246936	0	0.0247933
HORVU5Hr1G069000.3		Tuliposide A-converting enzyme b1	HC	0.1318	0	0.0375515	0.0136883	0	0.0471272	0	0.0170154	0	0.0859836	0.014492	0.0943043	0	0.102324	0.0576527	0.161391	0.0721058	0
HORVU5Hr1G069010.1		alpha/beta-Hydrolases superfamily protein		4.04478	0.078673	1.06571	2.94502	0	2.73863	0	0.325184	0.0622977	0.174002	0.0627663	0.193656	0	0.172454	0	0.221205	0	0.0889377
HORVU5Hr1G069040.1		alpha/beta-Hydrolases superfamily protein	HC	2.62475	0.0621933	0.364281	1.5593	0	1.43639	0	0.0981716	0	0.198557	0	0.0935297	0	0.0668253	0	0.350231	0	0
HORVU5Hr1G069090.1		alpha/beta-Hydrolases superfamily protein		0.185744	0	0	0.0495217	0	0.0247719	0	0	0	0	0	0	0	0.055328	0.0152998	0.164949	0.0796648	0.0419177
HORVU5Hr1G069110.1		alpha/beta-Hydrolases superfamily protein		0.206877	0.0384213	0.0786373	0.0111306	0	0.0294428	0	0	0.024731	0	0.0088164	0.0125349	0.0199596	0	0.054595	0.0355916	0	0.0124925
HORVU5Hr1G069130.5		PATATIN-like protein 4	HC	2.57392	1.4927	3.70266	4.11187	1.45625	3.83704	1.4097	4.46551	1.58871	5.9768	2.50395	7.87316	2.39797	9.484	2.05828	7.30874	1.80374	4.57268
HORVU5Hr1G069140.1		alpha/beta-Hydrolases superfamily protein		0.206877	0.0384213	0.0786373	0.0111306	0	0.0294428	0	0	0.024731	0	0.0088164	0.0125349	0.0199596	0	0.054595	0.0355916	0	0.0124925
HORVU5Hr1G075150.1		receptor-like protein kinase 4	HC	1.86014	0.102907	2.76434	0.591773	0	0.595492	0.0859628	0.780586	0.546572	1.47139	2.25529	3.86778	8.12108	13.8544	26.2383	7.52835	45.5046	34.9044
HORVU5Hr1G079750.36		Inositol-tetrakisphosphate 1-kinase 6	HC	24.0813	12.4764	44.2861	93.3848	4.3755	129.363	7.50883	113.178	10.5997	112.523	16.1427	71.2477	24.7259	53.7901	27.6359	21.2713	27.2238	31.2476
HORVU5Hr1G082990.1		1-phosphatidylinositol phosphodiesterase	HC	0.989521	0.0173942	0.401092	0	0	0	0.0838297	0	0.0266504	0	0.0163564	0	0	0	0	0	0	0
HORVU5Hr1G083100.1		1-phosphatidylinositol phosphodiesterase		0.019813	0	0	0	0	0	0	0	0	0	0	0	0	0	0	0	0	0
HORVU5Hr1G092310.1		Protein DYAD	HC	0.718503	1.21314	0.377198	0.0120834	0.579312	0.0425085	0.204922	0.0458394	0.380799	0.0730394	0.416355	0.044825	0.21966	0.0630635	0.303415	0.0642234	0.106199	0.0599158
HORVU5Hr1G093250.1		PATATIN-like protein 6	HC	0	0	0	0.0190881	0	0.0631617	0	0.0233529	0	0.119902	0	0	0	0	0	0	0	0
HORVU5Hr1G093500.4		alpha/beta-Hydrolases superfamily protein		0.822931	0.0179632	2.50477	0.0619986	0.101974	0.0405423	0.21643	0.0464644	0.107515	0.313898	0.140496	0.141458	0.0524929	0.31034	0.175978	0.237472	0.201712	0.398943
HORVU5Hr1G093520.1		alpha/beta-Hydrolases superfamily protein		0	0	0	0	0	0	0	0	0	0	0	0	0	0	0	0	0	0
HORVU5Hr1G094870.5		receptor-like protein kinase 4	HC	0.319563	0.0479496	0.517211	0.26342	0	0.309328	0	0.369395	0.0208479	0.30212	0.0577944	0.123134	0.0345387	0.0586012	0.0867987	0.0374321	0.0803666	0.0519396
HORVU5Hr1G094880.3		receptor-like protein kinase 4		0	0.0439036	0.0214962	0	0	0.0108055	0	0	0.0477088	0.027552	0.038799	0	0.0879847	0.0408031	0.0882483	0.0536991	0.058242	0.10964
HORVU5Hr1G098770.1		alpha/beta-Hydrolases superfamily protein	HC	6.42412	0.0777435	1.42313	0.116459	0	0.0770713	0	0	0.0491211	0.0248644	0	0	0.0179993	0	0	0.0186712	0	0
HORVU5Hr1G103060.1		patatin-like protein 6	HC	0.037385	0	0	0.486134	0	1.00288	0	0.485619	0	0.443198	0	0.341394	0	0.215823	0	0.731785	0	0.110126
HORVU5Hr1G105480.1		alpha/beta-Hydrolases superfamily protein	HC	1.15854	0.111591	0.568956	0.0721729	0	0.128132	0.0988626	0.053483	0	0.108904	0.03408	0.150646	0.0572047	0.100652	0.185112	0.264526	0.157316	0.0722376
HORVU5Hr1G111500.2		ADP-ribosylation factor 1	HC	1452.74	853.534	1479.3	1131.24	280.625	881.562	283.693	502.448	245.731	480.873	317.341	329.977	271.258	413.49	265.005	304.945	230.755	276.025
HORVU5Hr1G119810.5		PATATIN-like protein 5	HC	0	0.0137005	0.398935	0	0	0	0	0	0	0	0	0	0	0.0265425	0.0189079	0.0200732	0	0
HORVU5Hr1G119820.1		PATATIN-like protein 5	HC	0	0	0.113569	0	0	0.0229456	0.119678	0	0	0	0	0	0	0	0	0	0	0
HORVU6Hr1G001990.2		PATATIN-like protein 5		0	0	0	0	0	0	0	0	0	0	0	0	0	0	0.0325725	0	0	0
HORVU6Hr1G005900.1		alpha/beta-Hydrolases superfamily protein	HC	0.0852216	0	0.0278364	0	0	0.0296941	0	0	0	0.037857	0	0	0.0208043	0	0.146721	0.118992	0.0496152	0.0753896
HORVU6Hr1G024750.1		Glycerophosphodiester phosphodiesterase GDPD5		0	0	0	0	0	0	0	0	0	0	0	0	0	0	0	0	0	0
HORVU6Hr1G027060.2		non-specific phospholipase C1		0	0	0	0	0	0	0	0	0	0	0	0	0	0	0	0	0	0
HORVU6Hr1G027900.2		PATATIN-like protein 4		0	0.0201655	0	0	0	0	0	0	0.0180893	0	0	0	0	0	0	0	0	0
HORVU6Hr1G028140.7		Triacylglycerol lipase SDP1		0	0	0.032741	0	0	0.0198502	0	0	0.0311901	0.149173	0	0	0.0226201	0.046996	0.0367083	0.0234419	0.118823	0.119667
HORVU6Hr1G035550.1		Glycerophosphodiester phosphodiesterase GDPDL7	HC	4.69811	0.672284	2.87316	5.07696	0.295058	5.61737	0.404641	2.77968	0.411369	2.19251	0.569741	1.75263	0.639999	3.48272	1.98803	2.24391	3.24092	3.39991
HORVU6Hr1G043710.1		alpha/beta-Hydrolases superfamily protein		0	0	0	0	0	0	0	0	0	0	0	0	0	0	0	0	0	0
HORVU6Hr1G052420.7		Glycerophosphodiester phosphodiesterase GDPDL4	HC	95.1567	12.6033	125.652	128.337	5.23568	135.799	7.16227	96.8786	5.95898	92.8664	11.2405	56.6214	6.83593	53.3	6.89424	31.6336	7.6433	17.1329
HORVU6Hr1G074900.2		Glycerophosphodiester phosphodiesterase GDPD5		0	0	0	0	0	0	0	0	0	0	0	0	0	0	0	0	0	0
HORVU6Hr1G082670.1		Phosphoinositide phosphatase family protein	HC	28.1246	15.5638	38.7343	24.5111	12.5123	35.0344	7.22688	29.4023	15.8494	36.9504	18.8105	32.8779	14.4735	26.3474	14.8659	15.2511	13.0686	15.3898
HORVU6Hr1G085730.5		Alpha/beta hydrolase domain-containing protein 13	HC	28.2468	0.275011	30.3713	15.0988	0.167883	18.1176	1.35399	19.3743	1.52831	35.6224	2.64074	47.3041	4.07544	106.456	48.3878	97.3651	93.9976	99.3139
HORVU6Hr1G095260.1		receptor-like protein kinase 1	HC	0	0	0	0	0	0	0	0	0.0143645	0	0.0130439	0	0.0153453	0	0.0896819	0.0184084	0.125814	0.110896
HORVU7Hr1G006840.1		PATATIN-like protein 5		0	0	0	0	0	0	0	0	0	0	0	0	0	0	0	0	0	0
HORVU7Hr1G009170.1		alpha/beta-Hydrolases superfamily protein		0	0	0	0	0	0	0	0	0	0	0	0	0	0	0	0	0	0
HORVU7Hr1G011850.1		Group XV phospholipase A2		0	0	0	0	0	0	0	0	0	0	0	0	0	0	0	0	0	0
HORVU7Hr1G033170.1		Inositol-tetrakisphosphate 1-kinase 5	HC	0.884008	0	0.817117	0	0	0	0	0.0762466	0	0.0264705	0.0382439	0.0519294	0	0.0210954	0.170643	0.134033	0.161546	0.115701
HORVU7Hr1G033260.1		Phosphoinositide phosphatase family protein	HC	29.8508	13.5529	35.0781	19.3323	4.81628	26.004	3.95813	18.8325	6.50944	24.9903	7.87141	20.1292	10.4194	30.3018	17.1813	16.4557	27.074	26.1879
HORVU7Hr1G036460.1		PATATIN-like protein 4	HC	0	0	0	0	0	0.048648	0	0.036262	0	0.0238995	0	0	0	0	0	0	0	0
HORVU7Hr1G049960.2		Glycerophosphodiester phosphodiesterase GDPDL4	HC	40.9169	32.1318	80.3731	23.5917	18.6278	22.1153	14.9902	20.7955	23.2094	23.9906	41.7031	15.451	37.0204	6.97723	20.6556	2.22712	15.1647	11.307
HORVU7Hr1G054980.28		Glycerophosphodiester phosphodiesterase GDE1	HC	4.01362	1.15969	4.17133	7.74341	1.1963	7.01045	1.10024	4.19099	1.51183	2.97848	1.44281	1.20182	1.00979	0.586498	0.407561	0.0193953	0.140808	0.103304
HORVU7Hr1G061760.2		alpha/beta-Hydrolases superfamily protein		0.0453323	0	0	0	0	0	0	0	0	0	0	0	0	0	0	0	0	0
HORVU7Hr1G070080.2		Alpha/beta hydrolase domain-containing protein 13	HC	19.3056	10.339	8.07636	20.2872	0.387322	15.4508	0.422769	8.9692	0.201801	9.39673	0.23012	7.75982	0.265075	9.45668	0.954054	5.26102	1.87977	2.77046
HORVU7Hr1G076810.12		shoot gravitropism 2 (SGR2)	HC	13.3502	11.3306	21.0211	10.8346	6.68675	17.0703	6.25034	23.9277	12.5718	36.4457	15.1549	41.2501	23.705	38.5845	30.3118	23.6538	45.1423	43.3042
HORVU7Hr1G077970.1		PLC-like phosphodiesterases superfamily protein	HC	8.34137	0.347113	8.58401	7.50792	0.083641	8.73776	0.426047	5.37189	0.648549	6.76895	1.03678	4.47142	2.67841	15.3143	14.9432	13.5784	23.3606	22.895
HORVU7Hr1G082870.1		phospholipase D P2		0.0105551	0	0	0	0	0	0	0	0	0	0	0	0	0	0	0	0	0
HORVU7Hr1G087310.1		non-specific phospholipase C1		0	0	0	0	0	0	0	0	0	0	0	0	0	0	0	0	0	0
HORVU7Hr1G087600.2		non-specific phospholipase C1		0	0	0	0	0	0	0	0	0	0	0	0	0	0	0	0	0	0
HORVU7Hr1G102500.1		Phosphoinositide phospholipase C		0	0	0	0	0	0	0	0	0	0	0	0	0	0	0	0	0	0
HORVU7Hr1G105410.1		Phospholipase A2 family protein		0	0	0	0	0	0	0	0	0	0	0	0	0	0	0	0	0	0
HORVU7Hr1G105470.1		Phospholipase A2 family protein		0	0	0	0	0	0	0	0	0	0	0	0	0	0	0	0	0	0
HORVU7Hr1G113030.4		PATATIN-like protein 5	HC	0.0903143	0	0	0.549304	0	0.973024	0	0.230094	0	0.129875	0	0	0	0	0	0	0	0
HORVU7Hr1G113080.1		PATATIN-like protein 5		0	0	0	0	0	0	0.0990682	0.020557	0.361583	0	0.494524	0	0.233904	0	0.258471	0	0.078098	0.0482586
HORVU1Hr1G072210.1		NAD-specific glutamate dehydrogenase	HC	0.645531	1.07647	0.737553	0.885552	0.347462	0.607496	0.387162	0.419362	0.382156	1.47102	0.861113	0.656287	0.70492	1.11599	1.14164	0.752254	0.472987	0.674347
HORVU1Hr1G081280.1		tubulin alpha-4 chain	HC	2841.47	1419.12	1608.81	2466.96	655.386	2354.06	419.757	1455.01	670.934	1447.34	626.157	965.475	448.103	913.643	510.756	589.536	491.512	529.847
HORVU3Hr1G086500.1		Heat shock 70 kDa protein	HC	2.37352	0.735368	4.17897	1.18678	0.0730932	0.254001	0.227528	0.168576	0.206999	0.90409	0.874323	0.143256	0.56524	0.390345	0.991272	2.74792	0.870537	1.06987
HORVU4Hr1G059260.3		Heat shock 70 kDa protein 3	HC	0.368138	1.61591	0.986147	14.5875	1.92289	120.717	7.13362	104.086	13.7495	157.796	47.9076	94.4622	49.1509	119.81	239.006	132.403	103.262	90.0944
HORVU4Hr1G059390.1		Heat shock 70 kDa protein 3	HC	85.3306	9.76569	243.752	1.82369	9.36703	0.711947	11.3892	1.84287	18.9496	11.8836	45.7648	5.68182	17.414	10.5408	53.1561	6.80092	28.1989	16.1928
HORVU5Hr1G021300.3		Heat shock 70 kDa protein 3	HC	556.45	167.545	362.996	652.582	48.5322	795.199	35.5967	703.074	79.9279	998.52	89.2383	877.468	64.6415	811.832	58.1493	507.143	95.5592	253.546
HORVU5Hr1G113180.1		Heat shock 70 kDa protein 3	HC	1260.22	444.976	981.101	2156.72	208.099	2988.17	158.407	2590.12	228.522	3424.33	245.303	2451.03	184.406	2955.13	237.705	2228.36	380.083	801.894
HORVU6Hr1G008880.1		Heat shock 70 kDa protein C	HC	904.204	418.728	562.228	379.517	45.8716	312.922	73.4514	181.982	91.4998	168.152	128.76	121.572	76.6375	98.3147	136.46	59.4652	53.1844	43.6978
HORVU6Hr1G012570.2		Peptidyl-prolyl cis-trans isomerase	HC	787.15	40.0617	177.751	167.769	5.76132	170.965	25.7725	42.2863	10.6282	63.7091	19.6068	60.9911	14.8552	71.539	179.253	192.835	106.94	68.2171
HORVU6Hr1G081450.1		NAD-specific glutamate dehydrogenase	HC	0.497306	0.160028	0.254483	1.2821	0.0577939	0.718129	0	0.303137	0.0618536	0.752149	0.038293	0.513793	0.0781825	0.598088	0.0748518	0.387822	0.0869703	0.0956321
HORVU6Hr1G081460.2		Heat shock 70 kDa protein 3	HC	341.54	79.1656	308.028	434.421	33.5097	335.395	30.8681	309.741	48.1148	423.747	54.2034	430.49	41.8485	345.46	44.6984	276.009	69.7328	139.502
HORVU7Hr1G074690.1		glyceraldehyde-3-phosphate dehydrogenase C2	HC	1653.19	1885.75	2767.64	1380.61	499.908	1659.09	598.725	1545.58	477.48	1869.48	660.164	1609.66	700.317	2313.91	2094.23	1679.64	2613.5	2397.66
HORVU5Hr1G080220.2		Dehydration-responsive element-binding protein 1B	HC	0	0	0	0	0	0	0	0	0	0.04649	0	0	0	0	0	0.040568	0	0.040732
HORVU5Hr1G080230.1		Dehydration-responsive element-binding protein 1B	HC	0	0.0194681	0.0633207	0.331761	0	0.13851	0	0.0634373	0	0	0.0270146	0	0	0	0.080603	0	0.0521823	0.028575
HORVU5Hr1G080300.1		Dehydration-responsive element-binding protein 1B	HC	0.082147	0	0	0	0	0	0	0	0	0	0.0285659	0.0406143	0	0	0	0	0	0
HORVU5Hr1G080310.1		Dehydration-responsive element-binding protein 1B	HC	0	0	0	0	0	0	0	0	0	0	0	0	0	0	0	0.04135	0	0
HORVU5Hr1G080350.1		Ethylene-responsive element binding factor 14	HC	0	0	0	0.661027	0	0.204987	0	0.455089	0	3.89996	0.0716859	0.193508	0	0.40854	0.11323	0.421919	0.0396047	0.086782
HORVU5Hr1G080430.1		ethylene-responsive element binding factor 13	HC	0.0692146	0	0	0.973984	0	0.0650793	0.150639	0.128381	0	1.92176	0.168207	0.0904307	0.0589283	0	0.438366	0	0.172484	0.367519
HORVU5Hr1G080790.1		Ethylene-responsive transcription factor 1	HC	1.82537	2.94668	0.138941	0.0826747	1.53405	0.114111	0.905982	0	0.715697	0	1.23944	0	0.646612	0	1.58472	0	0.505949	0.248698
HORVU5Hr1G081140.16		undescribed protein	HC	0	0	0	2.67736	0	11.8925	0	5.64633	2.13882	14.5162	1.71485	16.9616	1.24266	11.3712	3.57328	5.76886	1.40967	9.28564
HORVU5Hr1G081220.1				0	0	0	0	0	0	0	0	0	0	0	0	0	0	0	0	0	0
HORVU5Hr1G081370.10		NEDD8-activating enzyme E1 regulatory subunit	HC	60.4252	35.1277	69.1016	54.2899	19.3415	60.8773	14.4729	47.9034	21.2585	52.76	24.6667	45.7264	26.7537	42.2149	19.7552	24.9703	21.5529	25.9602
HORVU7Hr1G044670.10		SNARE associated Golgi protein family	HC	11.151	0.557085	15.1292	8.95255	0.878408	10.6068	5.96586	6.85497	3.7419	9.09787	1.66288	12.9224	1.20531	4.33788	0.265313	1.06738	0.38589	1.45351
HORVU7Hr1G044810.10				0	0	0.458816	6.03602	0	11.9149	0.149223	5.09627	0.0438237	3.97772	0.068755	1.63316	0	2.6637	0	0	0	0
HORVU7Hr1G045920.2		Splicing factor 3B subunit 4		16.0899	3.66445	14.1777	27.9716	1.76236	38.479	3.46035	41.075	3.1647	43.9276	3.1325	34.5342	7.03185	12.5795	4.27459	7.06281	6.63979	8.47535
HORVU7Hr1G045930.2		MAK16 protein-related		5.49508	3.92886	14.6687	32.6904	2.74456	29.7072	1.9351	31.0651	1.84807	35.1973	2.6815	19.3049	3.75233	12.5203	2.03795	3.96118	2.35054	3.11549
HORVU0Hr1G001440.2		hexokinase 1	HC	40.8434	18.3185	52.8798	51.636	4.18193	61.1034	8.2937	56.481	8.17544	70.9323	12.8803	58.9225	18.4563	59.9434	23.5367	26.9302	28.6651	27.5039
HORVU0Hr1G013220.9		Glucose-6-phosphate isomerase	HC	98.6326	72.0669	129.258	115.596	10.5473	107.264	13.8054	58.9672	14.7818	53.5368	16.7834	40.5373	16.6811	44.7214	23.0549	23.3074	26.3652	28.2926
HORVU0Hr1G038330.13		sucrose synthase 6	HC	0.386961	0.191798	0.262363	0.136879	0.0368587	0.166703	0.10952	0.152017	0.133529	0.165551	0.327626	0.154909	0.452119	0.494468	1.30542	0.390355	1.56141	1.32682
HORVU1Hr1G006860.7		Glucose-6-phosphate isomerase	HC	121.807	287.508	101.052	93.0323	115.84	96.5036	79.7656	93.5642	68.2306	114.714	62.0268	110.742	73.0751	206.264	164.608	153.348	217.289	212.97
HORVU1Hr1G019500.3		sucrose-phosphatase 1	HC	1.01939	0.528365	0.788325	2.61884	0.186772	4.03354	0.158562	2.18494	0.438651	1.67463	0.176423	1.05083	0.532697	1.4085	0.374374	0.856823	0.304763	0.502526
HORVU1Hr1G028200.1		hexokinase 2	HC	43.3811	32.5553	30.017	69.1917	7.52474	58.4431	8.45105	50.0784	7.28304	67.3857	15.8791	40.0283	18.7431	38.9643	42.9816	24.753	38.3872	34.3478
HORVU1Hr1G070740.5		UDP-glucose pyrophosphorylase 3	HC	3.23846	0.0990038	5.35552	7.50255	0.0832686	9.66587	0.353458	5.12122	0.69415	5.45883	1.12914	3.39577	0.924399	4.33918	0.506581	1.85022	0.243136	0.930114
HORVU2Hr1G000990.11		hexokinase 3	HC	4.56666	0.194101	2.6056	26.721	0	23.1147	0.0583297	8.48522	0.0619752	6.519	0.0704744	5.27014	0.035368	11.4067	0.338534	12.2416	0.830891	5.14658
HORVU2Hr1G030870.1		sucrose synthase 4	HC	3411.88	4246.83	830.798	538.202	36.499	375.683	15.6165	115.896	12.1435	73.3371	8.06455	19.3366	4.35856	9.6761	4.58755	5.98059	9.57057	5.24906
HORVU3Hr1G002280.1		sucrose phosphate synthase 1F	HC	55.6286	17.3484	69.218	110.119	8.59279	192.631	7.89144	182.729	17.9603	220.139	28.1911	175.433	46.366	152.581	79.8055	79.855	104.687	104.455
HORVU3Hr1G016150.1		UTP--glucose-1-phosphate uridylyltransferase	HC	1.42361	0.733103	0.962807	0	4.03446	0.949617	0	0.9378	0.486647	1.16837	0	0.964483	0	0	0	0	0	0
HORVU3Hr1G019730.9		hexokinase 1	HC	26.0253	34.4816	15.5752	83.9675	4.02999	100.564	3.45297	74.5428	3.57422	66.0786	3.42393	47.1665	4.27215	62.8046	10.1581	44.3936	16.8756	28.9385
HORVU3Hr1G043870.1		Glucose-6-phosphate isomerase	HC	156.353	331.94	78.2249	51.7328	85.5048	61.1384	61.8035	55.4038	53.1142	60.735	55.7723	79.9429	42.3689	129.051	153.856	137.24	182.596	157.532
HORVU3Hr1G058350.35		UDP-sugar pyrophosphorylase	HC	6.66569	3.44997	11.3968	6.40951	1.68319	11.387	1.90528	12.2367	2.51933	14.9475	3.30783	17.0917	3.88366	8.86421	3.149	3.91798	4.58747	4.96705
HORVU3Hr1G068620.14		hexokinase 1	HC	1.70745	0.279973	3.85752	2.88513	0.169526	4.3496	0.69082	3.07585	0.397829	3.1224	0.525592	2.27355	0.911184	0.942399	0.852228	0.261716	0.58274	0.687403
HORVU3Hr1G070690.1		hexokinase 1	HC	26.9957	1.3182	64.47	3.16396	1.26461	12.0238	3.31026	34.8656	3.70937	56.2575	5.34479	47.536	8.65816	94.2492	48.0622	65.9201	77.0558	66.7614
HORVU3Hr1G093830.9		sucrose phosphate synthase 3F	HC	0.27697	0.0753892	0.0573296	0.166619	0	0.407965	0.0294461	0.38775	0.074914	0.390885	0.184586	1.49165	0.94309	6.42155	22.8264	11.8859	27.2225	18.9202
HORVU3Hr1G105380.7		hexokinase-like 1	HC	58.7718	63.972	84.1418	59.3225	56.0175	66.0247	30.5913	62.1068	63.0828	60.5196	64.6969	41.7319	65.1943	31.2288	38.716	16.5915	23.6434	19.2154
HORVU4Hr1G015570.3		Sucrose-phosphate synthase family protein	HC	10.4712	0.0258255	7.79288	0.0502548	0.157319	0.036955	0.507519	0.0588911	0.492663	0.136236	0.786549	0.266822	0.341611	0.431547	1.01237	0.831064	0.228217	0.266822
HORVU4Hr1G049500.7		sucrose synthase 3	HC	7.51285	1.82113	22.6225	39.2013	1.28873	79.0298	2.27569	116.203	3.9914	152.433	7.89854	145.579	24.1198	235.814	114.712	174.699	164.215	195.782
HORVU5Hr1G000580.1		sucrose-phosphatase 1	HC	189.516	175.377	302.38	139.242	107.003	210.666	71.1864	260.181	79.0608	338.038	86.5231	314.028	98.6437	326.29	164.573	201.333	246.894	258.682
HORVU5Hr1G069850.14		Glucose-6-phosphate isomerase	HC	39.731	32.2885	47.0774	35.6863	5.58393	50.0684	4.38148	30.7009	7.02374	27.8685	7.48168	18.7783	9.92168	17.9105	9.41069	8.22581	9.43927	11.4355
HORVU5Hr1G087810.2		UTP--glucose-1-phosphate uridylyltransferase	HC	650.536	536.181	746.556	453.32	310.8	483.075	233.714	420.934	264.599	435.381	199.303	319.256	188.961	244.337	136.428	122.729	132.922	153.746
HORVU6Hr1G028330.1		sucrose phosphate synthase 1F	HC	75.2124	82.7996	73.6745	60.2156	42.1765	102.841	26.1976	111.051	41.5202	163.35	39.4984	175.156	44.1639	195.573	82.5904	124.62	132.489	135.806
HORVU6Hr1G094880.19		sucrose synthase 6	HC	1.48963	0.051028	7.97225	0.0097864	0.0820628	0	0.278672	0.00942233	0.513518	0.0194202	1.69523	0.0294476	2.572	0.0576343	3.31215	0.121012	0.385481	0.220757
HORVU7Hr1G007220.1		sucrose synthase 1	HC	6.73444	1.97202	4.64166	418.777	0	144.399	0.0866667	16.602	0.0551047	4.39291	0.103628	0.629169	0.0349767	0.237423	0	0.081885	0.0896943	0
HORVU7Hr1G033230.8		sucrose synthase 4	HC	2071.82	6210.54	1176.9	493.45	516.257	431.224	347.152	198.254	540.049	154.353	447.026	89.9099	364.67	117.603	230.475	86.8638	124.178	114.498
HORVU7Hr1G097020.1		UDP-sugar pyrophosphorylase	HC	29.4069	10.9189	32.2529	38.3638	3.94724	36.5454	2.59452	28.4687	4.25061	36.4995	7.49153	37.9446	13.7422	38.6074	23.6913	25.3513	37.0621	34.9258
HORVU7Hr1G115590.12		sucrose phosphate synthase 1F	HC	63.65	24.6285	104.035	18.6698	20.8312	37.2877	15.1327	37.3105	24.5374	57.7669	23.6667	61.9543	30.1609	51.7328	23.8434	34.5652	33.2918	36.7153
HORVU7Hr1G120520.1		sucrose synthase 6	HC	0.198925	0.0125272	0.183459	0.1337	0.0195384	0.183473	0.132698	0.264848	0.0823523	0.351473	0.258306	0.299436	0.237392	2.16801	1.12799	2.11011	2.73154	2.8053
HORVU0Hr1G000410.3		Zinc transporter ZupT	HC	40.2141	5.52745	58.2937	59.7894	2.37584	78.4244	6.46471	63.7317	7.29855	75.9718	11.5577	64.8036	16.4155	58.1379	28.319	35.2298	35.46	33.0463
HORVU0Hr1G003260.19		CMP-sialic acid transporter 2	HC	24.2689	9.26409	32.943	50.1316	2.08729	45.1318	4.07566	24.0166	2.88069	24.4767	2.6067	18.0642	3.93806	13.0462	4.37788	6.29911	4.08763	7.60035
HORVU0Hr1G003480.1		Organic cation/carnitine transporter 3	HC	7.97555	1.89236	14.3594	0	0.919798	0	6.24697	0	0.755084	0.43534	1.74124	0	0.315142	0	4.9629	0	1.38996	0.76199
HORVU0Hr1G005200.11		sugar transporter 6	HC	0	0	0	0	0	0	0	0	0	0	0	0	0	0	0	0	0	0
HORVU0Hr1G005400.2		calcium-transporting ATPase	HC	46.3499	4.19538	65.586	64.4049	4.09466	119.111	8.16503	116.809	10.871	133.184	13.8772	113.267	21.1229	120.793	54.4935	78.9054	64.1087	68.31
HORVU0Hr1G006740.2		phosphate transporter 2	HC	0	0	0	0	0	0	0	0	0	0	0	0	0	0	0	0	0	0
HORVU0Hr1G008550.1		ABC transporter ATP-binding protein uup	HC	16.0883	5.24803	38.3456	12.5672	7.31058	14.1599	7.87582	11.7447	10.4166	17.4051	11.2674	18.8726	11.5624	35.5045	18.5333	22.0691	24.41	28.1869
HORVU0Hr1G009080.5		Copper-transporting ATPase 2	HC	10.0678	1.22933	27.9526	9.60913	1.32784	10.9078	3.80862	9.39208	4.65908	15.0677	6.99838	17.6116	8.60525	29.3439	15.2427	23.727	24.2777	27.8755
HORVU0Hr1G010080.2		Bidirectional sugar transporter N3	HC	0	0	0	0	0	0.175858	0	0	0.0603847	0	0.0523272	0	0.0262182	0	0	0	0	0
HORVU0Hr1G010200.1		Heavy metal transport/detoxification superfamily protein	HC	0	0	0	0	0	0	0	0	0	0	0	0	0	0	0	0	0	0
HORVU0Hr1G010870.1		Nucleotide-sugar transporter family protein	HC	81.8151	56.7733	93.4401	40.5138	18.4683	53.1434	18.2589	52.7224	26.7468	62.4962	31.0712	45.6326	33.6241	49.2579	32.411	24.9416	31.3495	32.8189
HORVU0Hr1G011600.1		nucleobase-ascorbate transporter 7	HC	0.0418327	0	0.157491	0.11199	0.190023	0	0	0.043275	0.0533961	0.0458233	0	0.0386407	0.0296594	0.052482	0.0675705	0.0345817	0.163041	0.078884
HORVU0Hr1G016470.1		cationic amino acid transporter 6	HC	0	0	0	0	0	0	0	0	0	0	0	0	0	0	0.189303	0	0	0
HORVU0Hr1G016830.1		sugar transporter 6	HC	0.353243	0	0	0	0	0.205261	0	0	0	0	0	0	0	0	0	0.34671	0	0
HORVU0Hr1G020350.6		Nucleotide/sugar transporter family protein	HC	3.07475	0.231282	2.71076	13.8758	0.0464303	14.1988	0.0394174	7.39925	0.0800523	5.29842	0.0335436	3.6099	0	1.65993	0.0525527	0.65654	0.0175409	0.345836
HORVU0Hr1G020720.1		phosphate transporter 1;8	HC	0	0	0	0	0	0	0	0	0	0	0	0	0	0	0	0.0128822	0	0.0128862
HORVU0Hr1G022090.3		Cation transporter HKT1	HC	0	0	0	0	0	0	0	0	0	0	0	0	0	0	0	0	0	0
HORVU0Hr1G023140.1		amino acid transporter 1	HC	4.99059	0.807031	2.90634	1.76963	0.389627	3.22014	0.330778	2.6018	0.570994	2.82088	0.715379	4.11664	1.03452	3.78102	4.94352	4.17507	5.23125	4.9981
HORVU0Hr1G026480.4		Phospholipid-transporting ATPase 10	HC	0	0	0	0	0	0.396	0	0.071	0.037	0.008	0	0.225	1.35e-06	0	0	0	0	0
HORVU0Hr1G032360.2		Potassium transporter family protein	HC	3.51364	1.04129	10.4541	5.42616	0.162621	9.24316	1.92478	11.709	2.26738	21.9568	3.64751	22.6579	6.78885	17.3288	8.73443	7.5078	9.52768	7.65501
HORVU1Hr1G000140.1		Phospholipid-transporting ATPase 10	HC	19.6448	9.81067	21.97	8.70098	4.13491	11.4079	4.23744	8.30695	6.04708	9.66112	6.46537	8.00334	5.52409	9.4217	15.4533	7.70699	29.0363	20.923
HORVU1Hr1G003300.1		ABC transporter D family member 1	HC	72.6624	7.62069	99.5134	40.4082	3.1609	62.6969	4.86498	48.0867	9.37994	50.5009	12.9853	39.0686	17.5235	21.8079	16.3817	10.177	17.2296	15.3494
HORVU1Hr1G007310.1		Calcium-transporting ATPase 1	HC	40.3012	30.7171	65.1679	21.9044	21.516	27.8367	15.9123	36.5667	19.6939	46.2629	25.2983	24.1216	23.5919	19.8587	19.3759	10.3066	12.3544	11.3344
HORVU1Hr1G008350.2		UDP-galactose transporter 5	HC	29.7441	17.4343	36.5671	45.197	16.0413	66.3592	12.4565	62.2805	17.5441	83.0407	15.609	82.5	19.3242	77.5847	25.9106	48.2114	39.0223	50.9338
HORVU1Hr1G009100.7		Potassium transporter family protein	HC	14.4926	6.84486	17.677	19.4755	3.42522	23.8165	3.56794	18.7728	4.78592	21.2709	5.2995	16.1889	5.44012	9.29637	4.75679	3.49405	3.64748	3.73856
HORVU1Hr1G009920.2		ABC transporter G family member 5	HC	0.87626	0	0.122695	0	0	0.0168632	0	0	0.0107389	0	0.0147268	0	0	0	0.0065048	0	0	0.00893063
HORVU1Hr1G010210.2		Bidirectional sugar transporter N3	HC	0.39534	2.18312	0.307486	0.0942436	0.0687578	0.084011	0.23349	0	1.69959	0.0325431	3.42491	0	1.93745	0.129675	14.532	0.0244373	9.57992	3.13106
HORVU1Hr1G013480.1		sugar transporter 1	HC	0.0467843	0.0119973	0	0.034094	0	0.0932516	0	0.08527	0	0.231983	0	0.30849	0	0.306111	0	0.756743	0.0257301	0.23984
HORVU1Hr1G015500.6		Zinc transporter 2	HC	43.5527	13.7146	57.5154	87.5871	5.58101	103.681	5.14546	74.8414	13.5883	98.7492	18.0807	85.6763	23.5095	104.47	61.6937	61.9646	79.763	78.2068
HORVU1Hr1G016700.1		Auxin transporter-like protein 3	HC	0.140501	0.0944152	0.077379	4.46912	0	3.22306	0	0.610107	0	0.728044	0	0.669214	0	0.376628	0	0.745159	0	0.139562
HORVU1Hr1G021550.4		Transport inhibitor response 1-like protein	HC	77.8922	15.5753	71.8532	115.146	4.16203	157.783	8.9941	131.598	9.62836	194.625	11.729	178.1	17.2964	210.245	60.8063	146.277	102.676	122.932
HORVU1Hr1G021620.2		Heavy metal transport/detoxification superfamily protein	HC	0.0530108	0.0340534	0.141619	1.51581	0	0.893728	0.0406278	0.312942	0	0.207759	0	0.068691	0.0163965	0.223924	0.0186176	0.203426	0.0600256	0.0396159
HORVU1Hr1G024390.1		Zinc transporter 6	HC	5.55454	0.223431	15.3569	2.84702	0.462924	2.80417	2.00432	2.7858	1.65755	3.0055	1.567	3.45891	2.90137	6.4582	4.20161	5.04808	7.02705	6.95487
HORVU1Hr1G025890.7		Boron transporter 4	HC	7.25737	0.151718	9.42229	6.08832	0.130117	7.252	0.552319	4.70897	1.0148	4.58065	1.64977	3.16463	1.48202	2.21084	0.712473	1.40078	0.549832	0.637204
HORVU1Hr1G028920.2		Zinc transporter 7	HC	6.2926	0.194427	7.50141	0.189169	0.360697	0.348544	2.3349	1.41592	1.87932	1.70749	2.28983	2.66282	3.35902	2.71137	9.29127	1.95478	8.62091	5.52234
HORVU1Hr1G030200.1		ABC transporter G family member 15	HC	15.7281	0.708167	10.1457	5.63293	0.149937	8.37181	0.339441	5.49234	0.568018	7.42098	1.24435	5.82988	1.50994	6.57955	5.75851	4.67125	6.46558	4.78651
HORVU1Hr1G030550.1		ABC transporter G family member 37	HC	0	0	0	0	0	0	0.333544	0	0	0	0	0	0	0.214562	0	0	0	0
HORVU1Hr1G032310.13		Phospholipid-transporting ATPase 3	HC	38.4904	17.0981	56.8929	44.2642	9.12471	54.1282	10.2386	50.4817	12.0615	61.9224	16.1127	56.5131	20.0404	51.9138	28.811	28.8863	39.5936	45.2242
HORVU1Hr1G035360.3		sugar transporter 6	HC	0.167452	0.120915	0.0731314	0.190635	0.0487542	0.171683	0	0.044783	0	0.0523578	0.0142681	0.0949635	0	0.0770008	0.04968	0.138621	0.018316	0.0403896
HORVU1Hr1G035370.2		Polyol transporter 5	HC	0.52906	0.485093	0.27298	0.59792	0	1.25064	0	0.448108	0	0.539306	0.143905	0.70855	0.157314	0.239536	0.14852	0.788847	0	0
HORVU1Hr1G035760.3		Sucrose transport protein	HC	0.0115327	0	0	0	0	0	0	0	0	0	0	0	0	0	0	0.014541	0	0
HORVU1Hr1G036060.45		cationic amino acid transporter 2	HC	4.69923	2.60574	5.21881	9.42069	1.6213	10.6606	0.769172	7.14707	1.25044	6.77417	1.01969	5.0123	1.0385	2.72731	0.377066	1.33185	0.42365	0.799143
HORVU1Hr1G036920.1		Heavy metal transport/detoxification superfamily protein	HC	6.13313	1.51076	11.9629	17.5979	1.59894	11.8446	3.60423	11.2894	2.84868	14.5109	4.63671	9.13979	3.336	7.29192	5.63279	9.65148	6.08317	7.84804
HORVU1Hr1G037250.2		ABC transporter family protein	HC	1.57848	0.488373	2.12422	2.21276	2.51935	4.04052	1.31941	3.11923	1.90035	4.81478	1.71915	4.54838	2.56109	3.71352	2.27249	1.67388	2.66251	2.57873
HORVU1Hr1G038380.1		Metal transporter Nramp1	HC	0	0	0.140207	0	0	0	0	0	0	0	0	0	0	0	0	0	0	0
HORVU1Hr1G038580.1		Peptide transporter PTR1	HC	0	0	0	0.0900213	0	0	0	0.0825903	0	0	0	0	0	0	0.209878	0	0	0
HORVU1Hr1G041150.17		Transportin-3	HC	22.4445	10.9239	25.5137	23.8763	3.67286	28.65	3.36808	26.0371	6.2908	31.7717	7.26858	28.9771	10.4667	49.7533	29.0431	32.6116	50.1999	52.2668
HORVU1Hr1G041720.2		Nucleotide/sugar transporter family protein	HC	5.84241	0.643555	11.6014	1.32979	0.477636	1.4405	3.51428	0.584774	2.08121	1.00682	2.88105	1.05801	2.17057	0.44912	1.96598	0.385659	0.486476	0.593362
HORVU1Hr1G043730.7		DMT(Drug/metabolite transporter) superfamily permease	HC	1.76903	0.33464	1.59349	1.0452	0.184804	1.6454	0.156891	0.977346	0.282073	1.67713	0.569517	1.77921	0.447345	2.05071	0.754864	1.03595	0.481258	1.00927
HORVU1Hr1G049420.5		Heavy metal transport/detoxification superfamily protein	HC	0.0535093	0	0.603694	0	0	0	0.126412	0	0.111373	0	0.0871533	0	0.0952737	0	0.102902	0.180935	0.111879	0
HORVU1Hr1G049480.10		GDP-mannose transporter	HC	7.33808	2.31144	6.46842	16.9086	0.765819	18.1935	0.718586	14.0187	0.863796	14.4838	1.08127	12.4372	1.60004	10.2803	2.01217	4.40368	2.55131	3.70323
HORVU1Hr1G050810.1		Thymic stromal cotransporter	HC	25.8458	4.36382	28.7248	24.4861	1.14037	25.2641	3.29164	19.12	3.46843	19.4297	4.38687	13.4073	4.36194	9.8672	6.71655	4.19728	5.60521	6.23035
HORVU1Hr1G051290.1		sugar transporter 11	HC	34.6492	10.8409	73.4835	33.1855	4.86052	37.5249	8.0988	31.2802	7.99725	35.6794	11.3445	28.3299	13.4608	31.9548	13.4673	19.3202	12.5729	18.5224
HORVU1Hr1G051450.1		Urea active transporter	HC	0.0155487	0	0.0131756	0.00876887	0	0.00580317	0	0	0	0	0.0162294	0.0220371	0.0163028	0.00895217	0.0235701	0	0.00896633	0.00980527
HORVU1Hr1G052040.1		polyol/monosaccharide transporter 5	HC	192.153	27.488	173.997	198.785	7.46339	218.069	12.6917	159.897	18.4869	214.955	24.3394	210.476	22.7764	268.421	72.1076	179.791	109.537	128.356
HORVU1Hr1G052760.1		Magnesium transporter MRS2-4	HC	32.7691	23.8509	36.3708	19.3489	8.57116	26.5522	7.24379	31.0892	7.6429	54.8685	10.5272	64.2562	12.3393	80.6829	23.8876	61.9924	43.27	55.5523
HORVU1Hr1G056010.1		sugar transporter 1	HC	3.29026	0.809502	2.13349	2.14571	0.344295	1.90076	0.555356	0.96569	0.815714	1.43391	1.02261	1.30436	0.750882	1.24335	3.59806	0.942443	5.39866	2.54935
HORVU1Hr1G056470.1		Folate-biopterin transporter	HC	8.74664	1.98811	17.2026	13.5837	0.678104	17.9276	0.575683	20.0608	1.76015	24.3615	2.53633	19.1822	5.42589	20.5039	12.8847	13.4197	20.1943	18.2945
HORVU1Hr1G056890.2		ABC transporter G family member 23	HC	0.0371517	0	0.0679147	0	0	0	0.0897532	0	0.0263585	0	0.0717325	0	0.0272988	0	0.0947109	0	0	0
HORVU1Hr1G061420.14		Calcium-transporting ATPase 1	HC	62.4615	32.2432	65.0293	62.9923	8.63316	91.5572	11.1328	81.943	16.3153	109.621	20.7055	100.238	25.9561	103.996	26.3417	62.7471	38.2848	49.2365
HORVU1Hr1G061710.4		ABC transporter G family member 11	HC	0.240916	0.123453	0.116174	0.412428	0	0.754949	0.0268017	0.395029	0.0712213	0.578111	0.0443959	0.674607	0.0643932	1.12685	0.558387	1.88467	0.448182	0.744411
HORVU1Hr1G061790.5		Energy-coupling factor transporter transmembrane protein EcfT	HC	8.1286	3.54118	13.0416	17.2432	0.830467	19.7399	2.2561	16.4136	1.49318	16.0319	2.36516	13.7405	2.55305	10.38	2.38387	5.2649	3.11269	4.77821
HORVU1Hr1G064500.1		peptide transporter 2	HC	0.067364	0.633628	0.674778	0.077196	4.19998	0	0.171047	0	1.75456	0.124215	1.21888	0.186739	1.51548	0	1.2618	0.0821387	0.526817	0.583938
HORVU1Hr1G064970.10		amino acid permease 2	HC	0.553025	0.0333064	1.49082	0.135198	0	0.1779	0.0308657	0.374639	0.0498109	0.0961275	0.0142215	0.0706135	0.0240881	0	0.0329438	0	0	0
HORVU1Hr1G065000.3		Magnesium transporter NIPA2	HC	35.811	6.95104	42.46	36.8988	2.91295	40.6758	4.44297	27.9084	5.90473	29.9159	7.33758	19.9927	8.2608	34.1348	12.079	24.1587	17.8417	24.9216
HORVU1Hr1G065100.2		Bidirectional sugar transporter N3	HC	0.215225	0.100516	0.279514	6.06925	0	4.26321	0.134554	1.89542	0	1.97083	0	1.40502	0	1.61305	0.0239354	4.37812	0	0.820173
HORVU1Hr1G066970.3		Potassium transporter family protein	HC	0.589439	0	0.148752	0	0	0	0	0	0	0	0	0	0	0	0	0	0	0
HORVU1Hr1G067550.14		calcium-transporting ATPase	HC	0.0762443	0.491522	0.200552	0.0135782	0.0312118	0.0435072	0.0397463	0.0143348	0.3264	0.0261325	0.184658	0.0398106	0.282824	0.00760217	0.103866	0.0180643	0.0460376	0.0386939
HORVU1Hr1G067910.1		Nucleotide-sugar transporter family protein	HC	36.4684	13.2979	23.518	23.8681	2.50047	27.2909	4.01325	10.6316	3.02588	13.6555	4.93507	8.22719	3.35529	8.54783	8.47323	8.13299	6.80467	6.1149
HORVU1Hr1G068750.1		Protein transport protein Sec61 subunit alpha	HC	59.6782	61.8092	55.1909	52.6475	17.2936	71.1133	12.6366	52.916	22.3519	52.6635	23.0122	49.2268	19.8444	44.4004	20.9248	22.9736	20.7528	23.3742
HORVU1Hr1G070450.3		Zinc transporter 5	HC	1.45036	0	0	0	0	0	0	0	0	0	0	0	0	0	0	0	0.0188267	0
HORVU1Hr1G070460.1		Zinc transporter 5	HC	2.87597	0.102613	0.179867	0.0768789	0	0.03815	0.0883055	0.023886	0	0	0.0203436	0.0962907	0.0179057	0.0506697	0.457956	0.0829239	0.143717	0.107513
HORVU1Hr1G072500.1		Heavy metal transport/detoxification superfamily protein	HC	6.92126	0.201982	3.16203	2.29227	0	2.53277	0.208912	0.692464	0.228775	0.497209	0.343441	0.33088	0.747101	0.194326	1.79292	0.234028	1.57492	1.93501
HORVU1Hr1G073210.3		phosphate transporter 4;2	HC	9.3968	0.422285	11.9848	6.6064	0.36974	9.01436	1.25558	7.22211	1.43959	7.17609	1.84737	4.23581	1.88633	5.59326	3.8482	4.44494	4.19657	3.43468
HORVU1Hr1G073490.4		Auxin transporter-like protein 2	HC	5.4676	3.30968	6.89751	0.558304	0.0877759	0	0.496788	0	0.393037	0.0641793	0.24094	0	0.0789172	0.0159787	0.114884	0.022483	0	0.0242388
HORVU1Hr1G073890.1		Protein transport protein SEC24	HC	27.4165	20.1929	28.4556	21.8193	6.47029	33.2154	6.59938	31.5299	8.30043	41.0957	10.7958	35.1877	12.1388	29.4541	9.89972	15.0422	10.3636	13.0176
HORVU1Hr1G075610.2		ABC transporter ATP-binding protein NatA	HC	0.296309	0.176948	0.34553	4.03741	0.0643421	6.7269	0.0910398	1.88852	0.248124	2.34919	0.187036	1.77346	0.145577	1.21025	0.0372314	0.518664	0.0242626	0.257377
HORVU1Hr1G075620.13		ABC transporter ATP-binding protein NatA	HC	2.61756	0.222255	4.94737	3.64165	0.228503	5.24607	0.522281	5.08638	1.07726	6.18681	1.77467	6.05998	2.8192	5.72242	4.58737	2.69705	6.88697	6.5682
HORVU1Hr1G075640.1		ABC transporter ATP-binding protein NatA	HC	19.7514	1.34801	27.8246	6.96656	0.867123	8.36043	0.765599	5.89842	1.81216	5.03258	2.46011	3.47972	3.70817	2.28634	3.42454	0.776514	4.55791	3.8027
HORVU1Hr1G076950.1		calcium-transporting ATPase	HC	0.156302	0.0472934	0.0079244	0.0120381	0.0488731	0	0.152135	0	0.0461938	0	0.0760763	0	0.0387018	0	0.487486	0	0.225024	0.107913
HORVU1Hr1G077020.9		Magnesium transporter NIPA2	HC	14.7701	3.01064	16.9155	0.214036	0.331011	0.0707297	1.58071	0.0624366	1.22093	0.207315	1.10958	0.0212025	1.27643	0.0201558	0.600329	0.0317945	0.217959	0.068504
HORVU1Hr1G077520.1		phosphate transporter 4;6	HC	17.2418	2.10268	23.6476	19.915	1.59002	24.6933	2.30009	20.1312	2.41082	19.3338	2.86126	13.4391	3.14796	9.92548	2.25276	3.99997	1.60479	2.91059
HORVU1Hr1G078450.9		ABC transporter B family member 9	HC	0	0	1.35637	0	0	0	0.460445	0	0.292761	0	0	0	0	0	0	0	0	0
HORVU1Hr1G079270.2		Polyketide cyclase/dehydrase and lipid transport superfamily protein	HC	25.1201	27.484	27.1429	20.6862	11.8891	23.2084	8.30375	23.907	12.154	25.5598	13.229	21.0569	14.4147	22.2415	12.7001	12.1704	13.0608	17.6404
HORVU1Hr1G079430.1		Vesicle transport v-SNARE family protein	HC	57.1397	38.0469	63.0944	39.696	26.6315	33.9726	23.884	23.3882	18.0076	31.9088	17.3006	38.7974	14.6806	63.6871	33.4737	67.8053	44.3001	50.8078
HORVU1Hr1G079940.2		Bidirectional sugar transporter N3	HC	0.114022	0	0	0	0	0	0	0.0371573	0	0	0	0	0	0	0	0	0.0264136	0
HORVU1Hr1G080770.1		Heavy metal transport/detoxification superfamily protein	HC	0	0	0	0	0	0.0439703	0	0	0	0.09656	0	0	0.0287653	0	0	0	0	0
HORVU1Hr1G080800.1		Heavy metal transport/detoxification superfamily protein	HC	0	0	0	0	0	0.0439703	0	0	0	0.09656	0	0	0.0287653	0	0	0	0	0
HORVU1Hr1G084090.1		oligopeptide transporter 7	HC	3.44873	0.0121812	6.75165	2.83995	0.135621	4.74015	0.489331	3.79096	0.204917	2.71491	0.150834	2.10843	0.0449837	1.29218	0	0.396701	0.0574934	0.182328
HORVU1Hr1G088460.1		ABC transporter ATP-binding protein ARB1	HC	4.76413	2.28776	5.76509	5.35915	1.58355	6.03881	1.11061	5.77099	2.05248	9.34402	2.72332	8.25512	3.02445	11.9778	7.00241	9.39101	9.80983	11.9304
HORVU1Hr1G089530.4		sugar transporter protein 7	HC	2.62288	0.0635645	2.47994	0.562112	0.287504	2.12943	0.610197	1.58856	0.813797	1.23982	1.50334	0.72875	2.02954	0.481188	0.956426	0.221628	0.385576	0.341953
HORVU1Hr1G089680.3		sugar transporter 1	HC	9.265	0.0973772	18.3881	4.31232	0.404673	4.1925	1.69133	2.06138	1.43931	1.84492	1.85426	0.843549	1.43622	1.19143	0.845155	0.967359	0.521993	0.618443
HORVU1Hr1G091460.2		sugar transporter 9	HC	108.768	100.459	84.4416	76.3294	20.4002	74.0231	16.3672	54.3206	24.1347	50.492	27.9076	37.6421	28.7789	90.7272	47.6143	68.7278	64.467	60.5562
HORVU1Hr1G092960.6		Transmembrane amino acid transporter family protein	HC	0.0412337	0.0513088	0	0.0191849	0	0.0300082	0.0325355	0.0176012	0	0.0362777	0.0224313	0.102634	0	0.0913917	0.293366	0.0918459	0.286232	0.142687
HORVU2Hr1G001900.5		Protein transport protein Sec24-like	HC	104.486	87.4375	93.8024	71.9155	21.1144	83.972	19.6359	76.1521	27.7655	87.183	31.9646	72.094	35.9937	81.2702	42.5439	47.5316	55.121	62.0259
HORVU2Hr1G007080.13		Nuclear transport factor 2 (NTF2) family protein	HC	0.84549	0	0.365182	0.275083	0.0867445	0.131552	0.147285	0.0458433	0.0251965	0.0540817	0	0	0	0.0473727	0.0524003	0.342051	0	0
HORVU2Hr1G007130.3		sugar transporter 6	HC	4.5161	0.956254	15.211	14.2547	1.83966	23.9056	4.04265	32.6904	7.03929	48.9224	11.9929	43.4284	19.199	40.7798	28.8472	30.7714	42.1025	40.2312
HORVU2Hr1G007760.1		ABC transporter family protein	HC	2.46671	0.157828	4.0211	4.43885	0.110346	5.68514	0.294421	5.50079	0.564881	7.11931	0.548475	6.62758	1.04899	16.3792	12.7051	12.7597	19.6412	19.5166
HORVU2Hr1G009580.2		ABC transporter C family member 14	HC	12.0697	0.798632	7.36045	77.2154	0.148344	202.458	0.664036	275.513	2.64149	361.421	7.57078	310.129	12.7139	328.33	80.5504	203.584	115.814	167.105
HORVU2Hr1G011060.2		Heavy metal transport/detoxification superfamily protein	HC	0.656373	0.117659	1.01125	2.329	0	3.00605	0	6.24831	0.194012	27.9236	0.359005	8.38934	0	18.2461	9.71678	8.158	8.26179	11.7443
HORVU2Hr1G011070.4		Heavy metal transport/detoxification superfamily protein	HC	1.58e-09	1.31e-08	0	0	0	3.15e-09	0	4.35e-09	0	5.63e-08	7.14e-09	7.69e-08	0	4.35e-08	1.93e-07	2.46e-08	7.05e-08	7.3e-08
HORVU2Hr1G011870.2		Cation-chloride cotransporter 2	HC	0.495466	0.227568	0.28982	0.0993704	0.0360072	0.0404707	0.0305686	0	0.0446747	0.0193343	0.0825617	0.0183507	0.109925	0.00679083	0.0726427	0.0070053	0.0418031	0.0819339
HORVU2Hr1G018190.7		potassium transporter 2	HC	4.63026	0.300691	5.7889	2.56616	0.196268	3.5661	0.833116	3.66419	0.974049	7.0281	1.5726	8.11694	3.30834	14.161	18.8514	17.3551	27.3891	23.2634
HORVU2Hr1G019950.2		Heavy metal transport/detoxification superfamily protein	HC	6.95139	0	3.75094	6.74813	0	4.53272	0.0662107	1.79164	0.0210492	1.35434	0.0951378	0.830008	0	0.221676	0	0.170253	0	0.0645858
HORVU2Hr1G020160.1		Nucleotide-sugar transporter family protein	HC	0	0	0	0	0	0	0	0	0	0	0	0	0	0	0	0	0	0
HORVU2Hr1G020220.5		Potassium transporter family protein	HC	19.7103	16.669	31.4558	22.7008	7.9057	35.8451	8.21754	33.4559	9.34503	47.8768	12.5419	47.1261	16.3758	55.6806	36.8565	36.4406	51.3144	48.265
HORVU2Hr1G022560.4		ABC transporter C family member 10	HC	0.0454376	0	0.0580745	0.0432682	0	0.0730789	0	0.0767221	0.0210339	0.204321	0.0302906	0.364278	0.0718453	0.27851	0.117146	0.108909	0.10208	0.152372
HORVU2Hr1G023350.3		Protein transport protein SEC31 homolog B	HC	128.112	95.4861	120.432	101.023	34.1673	140.807	24.2455	117.656	46.0248	134.07	51.1476	115.18	58.9788	105.884	56.1051	66.3167	71.9126	72.811
HORVU2Hr1G023690.5		Plasma-membrane choline transporter family protein	HC	1.45231	0.094924	0.262126	0.339929	0	0.304385	0.0668801	0.0569978	0.149352	0.0668586	0.11691	0.187434	0.0134956	0.179978	0.51177	0.455728	0.19805	0.114301
HORVU2Hr1G025050.2		Zinc transporter 5	HC	3.47209	1.86343	4.01243	2.38032	0.651508	4.65668	0.585639	3.53873	1.43465	5.10468	1.26651	3.70632	1.50448	2.81395	1.58778	1.24103	1.68014	1.56957
HORVU2Hr1G025400.1		Zinc transporter 8	HC	6.75596	0.0532339	0.0706255	0.0185949	0.0587945	0	0	0	0	0	0	0	0	0	0.0360831	0	0	0
HORVU2Hr1G029270.2		Heavy metal transport/detoxification superfamily protein	HC	3.86763	0.114725	2.02015	2.60376	0	1.17478	0.273747	0	0	0.554681	0.110248	0	0.055239	0	0	0	0	0
HORVU2Hr1G029720.1		Copper-transporting ATPase PAA1	HC	16.8078	6.12168	14.4054	11.4176	1.93349	10.443	2.08912	6.14034	2.03909	8.36354	2.71375	6.79019	2.71081	9.73442	3.38127	11.0022	5.93486	8.587
HORVU2Hr1G030400.3		Protein transport protein Sec61 subunit alpha	HC	0.076541	0	0	0	0	0.0520263	0	0.097028	0	0.0639477	0	0	0.0365253	0	0	0.0414183	0	0
HORVU2Hr1G032730.1		Nuclear transport factor 2	HC	25.6013	6.51402	29.4007	0.258826	1.56503	0.0682936	2.8471	0.133751	2.54742	0.252962	2.19973	0.123347	3.84372	0.10409	1.97483	0.0640308	1.81411	2.67119
HORVU2Hr1G033660.1		peptide transporter 1	HC	0.0124012	0.010672	0.0173555	0.0379037	0	0.0462843	0	0	0	0.0227384	0.0110794	0.0191887	0	0	0.052326	0.015636	0.0286279	0
HORVU2Hr1G034610.2		Protein transport protein got1 homolog	HC	3.2982	1.09859	1.68566	0.273841	1.01642	0.198675	1.20806	0.586843	0.473155	0.0962143	1.3141	0.272202	1.30196	0.30907	1.69687	0.0722493	1.07218	1.17803
HORVU2Hr1G036530.1		Polyol transporter 5	HC	1.03289	0	0.497159	0.0171595	0	0	0	0	0	0	0.011356	0.0142626	0	0	0	0.0121828	0	0
HORVU2Hr1G036570.2		sugar transporter 1	HC	0	0	0	0.0173889	0	0	0.0294899	0	0.0111949	0.0216568	0.0718642	0.0289067	0.0698315	0.186289	0.188494	0.528713	0.166025	0.18683
HORVU2Hr1G036590.4		sugar transporter 9	HC	0	0	0	0	0	0.192678	0	0	0.0726759	0.0197204	0.0814686	0	0.0870696	0.0159944	0.148756	0	0	0
HORVU2Hr1G036780.3		Nucleotide-sugar transporter family protein	HC	45.6637	10.653	43.4724	36.7491	3.24155	34.2551	3.17174	26.2894	4.44587	29.4001	7.34269	18.4884	10.3513	47.4342	29.1781	37.6329	49.9226	42.7026
HORVU2Hr1G039050.1		copper transporter 1	HC	0.167681	0	0.486157	0	0	0.0700333	0	0	0.08198	0	0.229532	0	0	0	0.232782	0.0592343	0	0.118505
HORVU2Hr1G040180.21		Phospholipid-transporting ATPase 2	HC	25.1808	19.9805	40.6994	21.5554	8.75899	41.3717	7.98012	53.3225	12.9346	65.593	16.7701	53.7875	21.8494	36.492	17.2795	17.6977	20.9654	21.8791
HORVU2Hr1G040790.1		organic cation/carnitine transporter 2	HC	1.49335	0	1.89181	0	0	0	0	0	0	0	0	0	0	0	0	0	0	0
HORVU2Hr1G041080.1		sugar transporter 1	HC	0.740226	0.0718375	1.11867	0.166583	0	0.14364	0.0573189	0.0307638	0.0821116	0.0370248	0.178218	0	0.0115663	0.0328896	0.68315	0.0119981	0.585002	0.293331
HORVU2Hr1G041590.1		equilibrative nucleoside transporter 6	HC	22.6379	6.66223	31.0269	8.13695	5.25887	14.4144	3.6767	15.8102	6.22553	26.0312	7.66984	29.2182	10.5027	33.1215	22.3849	25.7584	39.0598	48.228
HORVU2Hr1G045480.4		nodulin MtN21 /EamA-like transporter family protein	HC	7.24635	0.236041	66.3978	0.42358	2.64182	0.0730197	11.0024	0	7.68182	0.259512	7.29551	0.051085	7.33175	0.112809	6.09714	0.0193953	0.206828	0.082526
HORVU2Hr1G046050.9		nodulin MtN21 /EamA-like transporter family protein	HC	0.347662	0.0377641	3.29242	0.019608	0.0530707	0.103812	0.180219	0	0.167588	0.0330874	0.112973	0	0.195284	0	0.0961763	0	0	0.0219583
HORVU2Hr1G047550.1		Potassium transporter family protein	HC	23.0877	12.4394	31.4563	21.5887	3.39692	30.3871	4.43917	22.7186	5.52105	26.7323	6.23723	21.7885	7.9143	18.1114	8.14487	7.66099	8.12339	9.2066
HORVU2Hr1G049250.7		Nodulin MtN21 /EamA-like transporter family protein	HC	0	0	0	0.0227	0	0.0750247	0	0	0	0	0	0	0	0	0	0	0	0
HORVU2Hr1G050280.2		nucleobase-ascorbate transporter 12	HC	22.2596	13.8237	31.9479	27.8526	6.19333	33.7663	6.40573	26.6194	8.01663	25.9359	10.1192	16.6697	13.5407	17.1653	11.0589	9.23811	10.0837	10.7743
HORVU2Hr1G054930.2		Folate-biopterin transporter	HC	24.1184	12.812	36.3186	47.0031	7.86763	46.8792	5.42693	39.8253	6.06116	50.4206	9.19423	42.1605	8.52992	45.7574	8.9836	24.0369	16.2972	24.4181
HORVU2Hr1G058260.3		Polyketide cyclase/dehydrase and lipid transport superfamily protein	HC	20.714	7.0832	27.1236	52.4269	2.97248	73.5717	2.93915	73.5605	3.01037	107.573	4.05922	100.562	4.67921	114.976	9.8229	72.9605	14.8341	34.1819
HORVU2Hr1G060210.2		inositol transporter 2	HC	1.01795	0.605749	1.98659	1.66262	0.303324	2.15499	0.294297	2.09195	0.387969	1.95531	0.618697	1.13571	0.503338	0.749368	0.835925	0.32944	0.318213	0.161386
HORVU2Hr1G061190.2		amino acid permease 6	HC	25.161	0.577066	7.92563	37.5357	0.0746294	38.0561	0.887002	28.4921	2.51564	23.7647	4.14588	16.3928	3.40264	6.21948	2.16494	1.53875	1.04817	0.864038
HORVU2Hr1G061870.10		ABC transporter B family member 23	HC	4.19422	1.58811	7.40813	9.57127	1.18368	16.6557	1.75857	13.253	1.38074	22.1755	2.32709	19.7461	4.45316	10.6438	1.72262	2.75895	1.09072	2.62757
HORVU2Hr1G062170.1		Metal transporter Nramp5	HC	0.404504	0	0.273931	0.270584	0.540524	0	0	0.244328	0.067382	0	0.17907	0	0.0925973	0.203882	0.217276	0	0	0.111655
HORVU2Hr1G064150.1		sugar transporter 1	HC	0.119186	0.0256418	0	0	0	0.084514	0	0	0	0	0.172113	0	0	0	0.28933	0.0161647	0.192845	0.0328193
HORVU2Hr1G064160.12		sugar transporter 1	HC	0.0411593	0	0.197662	0.0180698	0	0.208081	0.0415202	0.0673853	0.640336	0.106162	0.351011	0.0454111	0.233971	0.161786	1.09873	0.177117	0.634441	0.308518
HORVU2Hr1G065080.3		proline transporter 1	HC	18.1622	11.0818	50.8946	14.7265	6.24821	14.3278	5.44881	10.2114	8.07275	10.389	8.75891	10.0683	9.06685	8.90515	12.2608	4.55269	16.2931	14.6343
HORVU2Hr1G065930.18		Zinc transporter 9	HC	67.4435	36.2262	65.3557	71.1448	7.70481	75.376	8.97874	54.3933	8.8897	54.9347	8.34284	40.538	9.19447	45.9884	9.31682	23.2588	12.8598	18.6763
HORVU2Hr1G067870.9		Phospholipid-transporting ATPase 2	HC	9.40133	12.0028	13.3283	20.7928	3.01795	45.8856	2.42624	40.3046	5.23765	51.7354	6.8316	37.8992	7.90516	20.4033	6.17332	10.821	9.10551	9.70238
HORVU2Hr1G068450.4		Transmembrane amino acid transporter family protein	HC	3.43294	0.398091	5.29404	6.3016	0.435744	6.53444	0.454976	3.49984	0.43222	3.52343	0.448134	2.99144	0.644304	2.23924	0.328172	0.587205	0.182715	0.391668
HORVU2Hr1G070140.3		Heavy metal transport/detoxification superfamily protein	HC	178.944	271.143	72.818	39.6868	174.601	40.0033	152.63	25.9356	169.629	26.0901	142.519	21.4367	63.561	21.2418	68.0838	11.6712	28.4703	22.5471
HORVU2Hr1G071570.17		Potassium transporter family protein	HC	135.517	0.241837	36.3384	0.672187	0.131767	1.06865	1.19322	0.957217	2.30813	1.27949	3.14131	1.09865	1.7531	0.794202	2.10817	0.435082	1.03962	0.991451
HORVU2Hr1G071630.24		Potassium transporter family protein	HC	1.62567	0.115657	2.6891	3.3792	0.0457264	3.69304	0.291149	2.99825	0.340678	3.40617	0.397615	2.33625	0.275637	1.97916	0.256628	0.756148	0.381694	0.435092
HORVU2Hr1G073110.11		Protein transport protein SEC24	HC	12.9211	2.8125	9.71317	20.3162	0.492161	26.2932	0.841357	17.7019	1.19334	17.7917	1.90605	12.8498	2.80635	14.6735	4.98595	6.5008	6.32559	8.25662
HORVU2Hr1G073840.3		aluminum-activated malate transporter 1	HC	0.0546029	0.013403	0.364684	0.055339	0.0380434	0.707365	0.0322973	2.74758	0.268327	2.15366	1.10816	2.52294	7.87446	7.27376	69.4859	0.514377	7.86132	4.10783
HORVU2Hr1G079620.1		sugar transporter 9	HC	0.280431	0.0111316	0.296997	0.0522644	0.0394893	0.318635	0.167624	0.0362727	0.024197	0.0373807	0.0231133	0	0.0387967	0.038473	0.105724	0	0	0.0163389
HORVU2Hr1G079650.2		Sugar transport protein 5	HC	0.266417	0	0	0	0	0.068534	0	0.0306326	0	0.0400597	0	0	0	0	0	0.055094	0	0.0275966
HORVU2Hr1G079670.1		sugar transporter protein 12	HC	1.1633	0.225175	0.635262	0.776883	0	3.18675	0	1.43016	0	1.67144	0	3.1907	0	0.305312	0	0.502729	0.786132	0.258935
HORVU2Hr1G079690.3		sugar transporter protein 7	HC	0.0598639	0	0.0509053	0.0292736	0	0.0168867	0	0	0	0	0.0114568	0.0175282	0	0	0	0	0	0
HORVU2Hr1G079700.3		sugar transporter protein 7	HC	10.3897	0.757827	7.52148	0.103314	0.217466	0.0546879	0.843978	0.0142681	0.961561	0.0634804	1.28859	0.0286726	1.12088	0	2.06502	0.0128309	0.501309	0.231438
HORVU2Hr1G079790.6		Sugar transport protein 5	HC	0.583549	0.137445	0	0	0	0	0	0	0	0	0.0435767	0	0.047637	0	0	0	0	0
HORVU2Hr1G080350.5		Transmembrane amino acid transporter family protein	HC	0.151366	0	0.0190187	0.23094	0	0.52347	0	0.0981397	0	0.0455007	0	0.101604	0	0.0717158	0	0.166971	0	0.0171653
HORVU2Hr1G080430.3		Transmembrane amino acid transporter family protein	HC	1.32024	0.08587	0.531483	6.00704	0.0415972	3.58601	0.0353144	1.8616	0.159434	2.79817	0.507296	2.91654	1.32727	10.6426	28.3128	13.0594	48.0726	35.7442
HORVU2Hr1G080590.3		Transmembrane amino acid transporter family protein	HC	2.9098	0.931882	5.65038	0	0.0847784	0	0.395854	0	0.515582	0.0401257	0.892114	0	0.311137	0	0.195735	0	0.0160142	0
HORVU2Hr1G080870.11		vacuolar iron transporter 1	HC	17.0901	2.05392	24.0748	57.3338	1.54244	68.0928	3.10999	52.9449	3.17206	70.8075	5.25373	59.4612	5.54261	72.1004	12.2499	72.0207	22.0507	39.4655
HORVU2Hr1G081050.1		nitrate transporter 1.1	HC	0	0	0	0	0	0	0	0	0	0	0	0	0	0	0	0	0	0
HORVU2Hr1G081790.4		amino acid permease 2	HC	9.31075	1.75242	7.04856	0.134794	0.428948	0.123953	0.960056	0.0591265	1.39465	0.121559	2.03857	0.0522156	1.88835	0.173889	4.70756	0.189155	4.2996	2.87317
HORVU2Hr1G082080.4		Zinc transporter 8	HC	15.1212	3.74302	21.8328	16.0086	2.33995	23.059	4.20372	20.2664	4.65304	25.564	5.52866	17.9175	9.32192	27.3672	17.5849	16.0179	31.1942	29.0982
HORVU2Hr1G082090.3		Zinc transporter 2	HC	32.6185	6.99715	41.4173	32.9791	2.37643	30.8446	4.59533	23.5253	6.53154	33.0141	7.49492	26.9594	12.8047	39.9163	31.1372	25.3681	55.6492	48.3604
HORVU2Hr1G084740.2		CMP-sialic acid transporter 4	HC	14.9043	5.37342	27.8723	25.2261	1.90829	32.0332	2.93506	29.4641	3.94655	32.5084	5.18981	25.2493	7.811	29.0875	18.8546	15.1492	27.99	30.6866
HORVU2Hr1G084780.1		amino acid permease 3	HC	5.34578	2.86506	1.69678	6.02205	2.10782	3.65965	0.976066	0.32722	1.02238	0.284279	0.892245	0	0.326729	0	0.958938	0	0.367249	0
HORVU2Hr1G084800.1		amino acid permease 3	HC	0	0	0.487643	0.439727	0	0	0	0	0	0	0	0	0	0	0	0	0	0
HORVU2Hr1G085160.2		inositol transporter 1	HC	18.6387	0.83824	58.44	6.55685	4.11925	10.6268	12.2846	7.21661	8.23025	8.60243	9.14516	8.22219	11.5609	15.4175	21.741	14.574	27.4155	20.8057
HORVU2Hr1G086400.6		Magnesium transporter MRS2-C	HC	14.1965	11.437	22.2742	11.22	5.66332	12.0712	5.98195	10.4831	6.34437	11.7864	6.4527	10.9086	7.02304	12.3408	5.11983	8.11463	5.44173	6.71026
HORVU2Hr1G087280.1		Nucleobase-ascorbate transporter 7	HC	0	0	0	0	0	0	0	0	0	0	0	0	0	0	0	0	0	0
HORVU2Hr1G087380.1		Nucleotide-sugar transporter family protein	HC	34.3618	11.3927	52.0949	39.0814	3.36922	51.4034	6.72428	52.5129	8.63872	61.551	13.1204	51.3811	14.0816	59.1067	19.3136	35.0732	25.6438	31.6284
HORVU2Hr1G088380.1		ammonium transporter 1;2	HC	0.0376727	0	0	0	0	0.0256328	0	0	0	0	0	0	0	0	0.0316634	0	0.158419	0
HORVU2Hr1G088410.5		ammonium transporter 1;1	HC	0.0337057	0	0.0907875	0	0	0	0.0407427	0	0.0111444	0	0	0.0455611	0.0153149	0	0.0365572	0	0.189894	0.0800479
HORVU2Hr1G088420.6		ammonium transporter 1;1	HC	0.401213	0	2.42021	0.449188	0	0.370842	1.06561	0.497863	1.12913	0.476228	0.863667	0.365875	0.814661	0.353837	6.23675	0.358094	11.9793	7.63979
HORVU2Hr1G090610.14		Sphingolipid transporter spinster-like protein	HC	0	0	0	0	0	0	0	0	0	0	0	0	0	0	0	0	0	0
HORVU2Hr1G090960.2		ABC transporter G family member 11	HC	14.54	0.234656	8.6947	6.50066	0.248218	8.59968	0.287355	8.2828	0.247558	10.3353	0.451583	11.9469	0.154275	12.9911	0.586866	11.3962	0.841777	4.90297
HORVU2Hr1G091190.3		sugar transporter 9	HC	0.0831532	0.0093342	0.150356	0.0761967	0	0.343281	0	0.233792	0.245712	0.432775	0.323013	0.109021	0.305643	0.341754	0.342172	0.24221	0.318007	0.424901
HORVU2Hr1G091790.7		Heavy metal transport/detoxification superfamily protein	HC	0.59434	2.70696	1.31478	0.69041	1.41243	0.3803	1.1991	0.319224	0.996608	0	0	0	0	0	0.549483	0	0	0
HORVU2Hr1G092170.1		Vacuolar iron transporter homolog 2	HC	0	0	0	0	0	0	0	0	0	0	0	0	0	0	0	0	0	0
HORVU2Hr1G092200.1		Vacuolar iron transporter homolog 2	HC	0.0623847	0	0.322784	0	0	0	0	0	0	0	0	0	0	0	0	0	0	0
HORVU2Hr1G092980.18		cationic amino acid transporter 6	HC	0.0816566	0	0.0733609	0.436676	0	0.243832	0.0415202	0.0258468	0	0	0	0	0	0.0184475	0	0	0	0.0202356
HORVU2Hr1G093870.4		Heavy metal transport/detoxification superfamily protein	HC	0.947929	0	0.150035	0	0	0	0	0	0	0	0	0.136983	0	0.305823	0.217276	0.328403	0.118728	0.111655
HORVU2Hr1G095430.2		aluminum-activated	HC	0	0	0	0	0	0	0	0	0	0	0.109514	0	0	0	6.01389	0	6.85894	4.17203
HORVU2Hr1G095450.1		Aluminum-activated malate transporter 10	HC	0	0	0	0	0	0	0	0	0	0	0	0	0	0	8.39971	0	10.9373	7.50637
HORVU2Hr1G096230.2		Transmembrane amino acid transporter family protein	HC	0.202568	0	0.201941	0.123087	0	0.217916	0.0600504	0.0324864	0.00881773	0.0167393	0	0.0147157	0	0.0172285	0.0244412	0.139113	0.0266481	0
HORVU2Hr1G097010.8		Copper-transporting ATPase 1	HC	11.4416	7.16503	45.1785	0.844936	3.72501	0.691954	6.87	0.542728	7.25584	0.891299	5.94889	0.690351	5.81897	1.04052	6.35445	0.909993	7.44925	5.16721
HORVU2Hr1G097420.14		ABC transporter permease	HC	2.32731	0.222061	1.05276	0.851921	0.20597	0.604347	0.393436	0.128938	0.0994999	0.35549	0.120852	0.269257	0.0683178	0.164678	0.258354	0.179539	0.119562	0.191652
HORVU2Hr1G098940.15		Potassium transporter family protein	HC	53.1069	54.8351	64.5015	8.80692	25.4795	10.8587	18.2626	10.5353	30.6168	14.599	37.1604	11.5212	41.0771	14.5627	54.1626	7.06137	78.3652	54.4751
HORVU2Hr1G099530.1		cationic amino acid transporter 8	HC	0.637018	0	0.145504	0	0	0.0237184	0	0	0	0	0	0	0	0	0.0292985	0.040063	0	0
HORVU2Hr1G099680.1		amino acid transporter 1	HC	0	0	0	0	0	0	0	0	0	0	0	0	0	0	0	0	0	0
HORVU2Hr1G099810.14		Potassium transporter family protein	HC	19.2572	17.7982	22.8758	21.152	11.8012	30.1996	9.16	28.7329	11.9218	36.9947	12.3301	35.6664	13.6741	26.6404	11.24	10.9784	9.28157	11.5332
HORVU2Hr1G100420.5		high-affinity K+ transporter 1	HC	0.0194693	0	0.0248366	0	0	0	0	0	0	0	0.0211922	0	0.037215	0	0.271584	0	0.350129	0.134564
HORVU2Hr1G100440.2		high-affinity K+ transporter 1	HC	0.486701	0.00802183	1.70993	0	0	0.0153243	0.0241591	0.0150393	0.0916344	0	0.10832	0.0291647	0.0678415	0	0.217965	0	0.183969	0.070681
HORVU2Hr1G101040.25		calcium-transporting ATPase	HC	79.696	7.58498	118.181	147.628	5.84441	183.536	18.9639	168.411	12.8542	198.488	19.0699	168.761	26.0157	195.195	81.171	117.121	94.2397	106.471
HORVU2Hr1G103620.5		ABC transporter C family member 2	HC	41.064	2.91763	46.7541	38.2103	1.93484	65.9509	6.25712	73.3023	16.0615	107.087	26.5973	104.579	41.4138	136.299	104.084	79.7498	140.709	119.886
HORVU2Hr1G105510.13		ABC transporter C family member 9	HC	5.42213	0.0887672	49.3953	1.9405	3.03289	5.24265	8.6697	9.31385	6.93961	15.3007	8.244	13.3498	8.01723	13.7304	1.69887	6.7902	0.144652	2.19805
HORVU2Hr1G107660.8		Sugar transport protein 5	HC	7.46036	1.49448	13.691	13.4184	1.53716	17.9995	1.93029	18.1444	3.09131	19.3892	5.86223	17.5425	7.79464	11.4671	17.5218	6.46569	24.5917	19.0557
HORVU2Hr1G108340.1		Organic cation/carnitine transporter 4	HC	0	0	0	0	0	0	0	0	0	0	0	0.154573	0	0.407663	0.234702	0.830124	0.227282	0.24943
HORVU2Hr1G108380.5		Organic cation/carnitine transporter 4	HC	0	0	0	0	0	0	0	0	0	0	0	0	0	0	0	0	0	0
HORVU2Hr1G109500.1		Protein transport protein SEC13 homolog A	HC	149.701	78.1176	98.1763	78.3279	19.8168	72.1387	24.6572	45.905	19.3852	61.8559	25.7001	51.7456	22.4794	57.0544	45.4392	61.7653	50.8491	46.3365
HORVU2Hr1G110540.4		molybdate transporter 1	HC	0.481197	0	0.178371	0.035399	0	0.140422	0.0813388	0	0.0238874	0.045347	0.0841173	0	0.0329861	0	0.260445	0.079141	0.036196	0
HORVU2Hr1G111140.3		amino acid permease 2	HC	1.66099	0.0844094	0.405664	0.0181157	0	0	0	0	0	0.017128	0	0.0333996	0.0123989	0	0.139122	0.0825584	0.156914	0.0749655
HORVU2Hr1G112080.1		Sucrose transport protein	HC	1.35457	0.0113653	1.24164	0.121027	0	0.0696143	0.0268561	0.0167182	0.048624	0.0189999	0.0185157	0	0	0.0119322	0	0	0.0138971	0
HORVU2Hr1G112160.1		nodulin MtN21 /EamA-like transporter family protein	HC	0.0912243	0	0.170041	0	0	0.012227	0	0.0459327	0	0	0.0195603	0	0.017133	0	0.0151036	0	0	0
HORVU2Hr1G112230.2		Zinc transporter 8	HC	0.712781	1.77623	0.0287522	0	0.640257	0.0462832	0.0501812	0	0.217929	0	0.20895	0	0.0203505	0	0.213975	0	0.0666183	0
HORVU2Hr1G113050.1		sulfate transporter 91	HC	37.2675	23.6454	58.4778	33.2378	8.54307	41.051	6.88134	30.2779	6.98091	27.8623	8.92932	18.4274	10.9277	17.3661	21.0516	16.3974	18.3605	19.4942
HORVU2Hr1G114380.1		EamA-like transporter family isoform 1	HC	28.4081	7.85585	87.7591	6.85906	12.3408	9.99567	14.1931	12.7859	17.0786	17.6653	23.0947	15.0424	25.3155	18.5843	25.4155	12.1726	28.5014	23.9138
HORVU2Hr1G115180.1		Multidrug resistance ABC transporter ATP-binding and permease protein	HC	6.33226	0.637587	2.58071	27.6471	0.116435	32.0886	0.120815	17.7231	0.334652	16.6213	0.548623	11.5989	0.720277	11.2262	2.77039	6.0834	3.00242	3.18435
HORVU2Hr1G117120.5		EamA-like transporter family protein	HC	1.09732	0.424501	1.31134	3.07739	0.306592	3.81488	0.260284	2.80212	0.21633	3.72036	0.224753	3.88874	0.469477	3.72433	0.573182	3.99081	1.3665	2.0307
HORVU2Hr1G117940.1		Heavy metal transport/detoxification superfamily protein	HC	0.081465	0	0	0	0	0.0608097	0.42227	0	0.632953	0	1.16138	0	0.340837	0	3.31278	0	0.562161	0.20603
HORVU2Hr1G118100.2		Heavy metal transport/detoxification superfamily protein	HC	0	0	0.0602227	0.060946	0	0.142688	0	0	0.054093	0	0	0	0.037168	0	0	0	0	0
HORVU2Hr1G118210.7		Heavy metal transport/detoxification superfamily protein	HC	1.43901	0	0.561981	0	0	0	0	0	0.0406157	0	0.049296	0	0	0	0.348367	0	0	0
HORVU2Hr1G118230.4		Heavy metal transport/detoxification superfamily protein	HC	1.08278	0.0506917	0.352181	0.066441	0.179828	0	0.610667	0	0.19246	0	0.333994	0	0	0	0.409176	0	0.0792603	0
HORVU2Hr1G118870.1		sugar transporter 4	HC	0.0364794	0	0.0508579	0.0161734	0	0.00829023	0	0	0	0.0160474	0	0	0	0	0	0	0	0
HORVU2Hr1G122730.13		Choline transporter-like protein 2	HC	52.0992	6.68653	26.33	63.3011	0.448555	67.7753	0.828811	44.4134	0.813364	40.8089	1.16989	32.7766	0.878029	28.1244	1.00102	15.499	2.55635	7.11823
HORVU2Hr1G124510.1		Vacuolar iron transporter homolog 5	HC	0.231862	0	1.59208	0	0	0	0.321404	0	0.117986	0	0.055397	0	0.0324278	0	0.0285868	0	0	0
HORVU2Hr1G124740.1		nodulin MtN21 /EamA-like transporter family protein	HC	0	0	0	0.10926	0	0.180917	0	0.296144	0	0.767289	0.0314512	1.49494	0	1.67249	1.1218	2.32492	4.08033	1.89674
HORVU2Hr1G124860.3		ABC transporter G family member 5	HC	0.224822	0.0114583	0.0177053	1.22336	0	1.16315	0.0541519	0.334799	0.0159032	0.55269	0.0218089	0.19674	0.0219076	0.395445	0.0577977	0.425672	0.0361467	0.0924006
HORVU2Hr1G126610.4		transportin 1	HC	57.0236	41.7988	36.737	47.8958	15.0774	61.4045	9.82636	48.0478	18.9288	65.5815	23.5538	60.6609	23.8175	66.0454	23.7461	38.0891	31.0162	34.4149
HORVU2Hr1G126950.1		EamA-like transporter family protein	HC	17.3196	4.95121	20.4863	21.4647	1.57352	23.5298	2.17395	13.6998	2.72593	15.4754	3.40401	14.2626	4.73277	27.0152	17.9492	20.7701	31.5022	28.5364
HORVU2Hr1G127060.1		EamA-like transporter family protein	HC	17.3196	4.95121	20.4863	21.4647	1.57352	23.5298	2.17395	13.6998	2.72593	15.4754	3.40401	14.2626	4.73277	27.0152	17.9492	20.7701	31.5022	28.5364
HORVU2Hr1G127500.4		Magnesium transporter NIPA2	HC	25.0876	12.7603	43.3209	36.2244	6.30292	29.4501	0.26316	43.586	10.5122	66.5396	13.9675	72.2591	16.3819	90.6892	36.6774	71.5549	62.6204	74.8885
HORVU3Hr1G001040.4		nodulin MtN21 /EamA-like transporter family protein	HC	0.607135	0.0478293	0.104307	2.6172	0	1.97005	0	0.410321	0	0.514347	0.0175854	0.226169	0	0.1314	0	0	0	0
HORVU3Hr1G002710.4		nodulin MtN21 /EamA-like transporter family protein	HC	0.0165374	0	0.0510943	0	0	0.128295	0	0.0422707	0	0.114763	0.0134676	0.0382957	0	0.017358	0	0.0190063	0	0.0190122
HORVU3Hr1G004420.2		Heavy metal transport/detoxification superfamily protein	HC	6.08173	0.116099	2.32851	9.5682	0.0439429	9.52007	0.0746115	3.63284	0.0219118	5.94748	0.0901463	5.28308	0.058228	4.15858	0.108258	10.1929	0.0994221	1.6553
HORVU3Hr1G005770.1		ABC transporter G family member 7	HC	11.6378	7.2204	10.0786	16.2199	0.24608	14.1125	0.752084	8.32245	1.64685	8.26754	1.71754	6.08481	2.26692	3.92319	0.987356	1.71667	0.805874	1.05884
HORVU3Hr1G005830.6		ABC transporter G family member 7	HC	31.2373	18.8408	32.1307	60.0664	1.18433	37.3474	2.27319	21.8004	3.05629	20.7338	4.95444	15.377	5.34288	11.9872	2.89381	4.18254	2.81852	3.11108
HORVU3Hr1G007180.1		ABC transporter G family member 1	HC	0	0	0	0	0	0	0	0	0	0	0	0	0	0	0	0	0	0
HORVU3Hr1G007190.1		sugar transporter 9	HC	87.7989	55.1034	103.899	108.226	29.5338	124.623	20.4596	70.8706	30.1456	68.5592	29.0461	50.2986	28.4039	47.2534	25.2004	29.4	31.2869	29.8204
HORVU3Hr1G013170.1		Bidirectional sugar transporter N3	HC	0	0	0	0	0	0	0	0	0	0	0	0.026078	0	0	0	0	0	0
HORVU3Hr1G013630.1		Folate-biopterin transporter	HC	1.39776	0.840747	2.00045	3.51324	0.101495	4.10586	0.086165	4.56165	0.440345	6.44428	0.4491	3.91719	0.325026	2.42099	0.351306	0.651765	0.144471	0.545879
HORVU3Hr1G017330.11		Amino-acid permease BAT1 homolog	HC	4.00753	0	4.82956	1.0332	0.0309433	2.3959	0.131348	1.92956	0.115069	2.3133	0.0332633	2.14976	0.0205528	1.30757	0	1.58438	0.0252837	0.281645
HORVU3Hr1G017560.1		Nucleotide/sugar transporter family protein	HC	71.2418	78.4085	119.607	110.075	130.668	145.279	87.034	122.497	92.3563	125.452	90.14	92.4123	89.253	88.5793	73.0995	59.6828	65.7019	63.7688
HORVU3Hr1G022500.4		Zinc transporter ZIP13 homolog	HC	56.6997	23.2524	63.0334	75.6214	8.61375	100.951	10.2017	101.752	11.8115	112.705	13.0239	96.6255	16.4332	129.923	32.3691	88.5253	54.7471	82.9928
HORVU3Hr1G022800.1		ABC transporter G family member 31	HC	72.4392	2.93757	193.131	11.803	1.25533	23.2474	4.53417	14.8711	5.19184	18.0632	4.14218	17.0797	4.81677	13.6127	3.99051	8.27788	7.05522	8.22366
HORVU3Hr1G024210.9		ABC transporter C family member 3	HC	6.92685	0.312803	22.6546	7.9294	1.18778	18.3267	3.60953	20.2294	7.06	29.0702	8.802	26.8965	9.05007	29.6327	15.9054	15.6661	20.6186	18.886
HORVU3Hr1G027220.1		Polyketide cyclase/dehydrase and lipid transport superfamily protein	HC	0.03763	0	0	0	0	0	0	0	0	0	0	0	0	0	0	0	0	0
HORVU3Hr1G027580.14		ABC transporter family protein	HC	7.14785	0.490548	11.6777	9.25517	0.429362	10.127	0.95924	4.11277	1.10586	3.58891	1.32607	1.82357	1.25023	1.60667	0.38644	0.49722	0.133382	0.486591
HORVU3Hr1G027730.3		Protein transport protein SEC13 homolog B	HC	105.418	46.8738	88.5325	103.768	14.5013	96.4421	17.39	57.4629	16.2257	68.0257	18.8031	46.424	14.8903	57.8386	23.7009	44.5523	26.9055	32.9143
HORVU3Hr1G028860.1		cationic amino acid transporter 5	HC	0.513003	0	0.145712	0	0	0.025127	0.0272432	0.0169592	0.110057	0	0.0890146	0.0431484	0.0433574	0	0.611625	0.0265071	0.451345	0.119457
HORVU3Hr1G030520.11		Sodium/bile acid cotransporter 7	HC	0	0	0	0.102	0	0.0974	0	0	1.23e-08	0	0	0	0	0	0	0.275	0.11	0
HORVU3Hr1G032060.2		25.3 kDa vesicle transport protein	HC	51.4086	27.675	60.7903	121.161	6.43141	127.873	7.97333	75.6106	10.1268	65.7745	8.38812	42.3864	7.00133	39.7217	5.61061	16.8319	5.4402	13.4379
HORVU3Hr1G033490.2		Folate-biopterin transporter	HC	14.8295	3.50696	22.8459	12.9048	1.47007	15.1214	2.43517	16.3291	4.61569	28.169	7.96591	32.1379	12.9257	53.4059	36.4917	33.978	60.3321	64.257
HORVU3Hr1G039540.1		Phospholipid-transporting ATPase 1	HC	3.6455	2.32787	7.97845	5.15496	1.26481	7.13335	1.60462	8.34855	3.22162	11.4836	4.78174	10.9403	5.98545	6.82693	3.73428	2.20789	3.22853	3.59828
HORVU3Hr1G040230.1		nodulin MtN21 /EamA-like transporter family protein	HC	0.600944	0.155957	0.718533	0.0360263	0	0	0.0827807	0	0.172704	0.0596787	0.0304198	0	0	0.0183898	0.0349543	0	0.0214181	0.0202173
HORVU3Hr1G041850.7		Magnesium transporter NIPA2	HC	0	0	0	0	0	0	0	0	0	0	0	0	0	0	0	0	0	0
HORVU3Hr1G042440.23		Divalent metal cation transporter MntH	HC	4.43745	1.28455	10.6602	4.65102	1.55571	4.66521	1.5706	5.99741	1.44238	5.98941	2.21909	3.33765	2.56717	0.692627	0.722729	0.294028	0.902109	0.521825
HORVU3Hr1G042770.22		phosphate transporter 4;1	HC	11.9267	2.8902	27.1653	11.3566	1.5988	15.1997	2.08564	14.5833	3.25123	20.392	5.0307	20.8369	4.79464	33.4268	12.3566	22.4698	20.1349	21.0874
HORVU3Hr1G043310.1		Peptide transporter PTR1	HC	0	0	0	0	0	0	0	0	0	0	0	0	0	0	0	0	0	0
HORVU3Hr1G044760.2		Sec23/Sec24 protein transport family protein	HC	0.621989	0.149981	0.197219	0	0	0.15296	0	0	0.0520403	0.228926	0.0691497	0.086849	0	0	0.351538	0.332807	0	0
HORVU3Hr1G046720.1		Nucleotide-sugar transporter family protein	HC	0	0	0	0	0	0	0	0	0	0	0	0	0	0	0	0	0	0
HORVU3Hr1G048610.1		Protein transport protein Sec61 subunit beta	HC	486.379	587.5	532.656	185.221	133.476	185.656	195.986	123.841	114.119	97.6243	149.085	63.8426	83.967	37.39	75.5473	21.2573	63.0681	78.1953
HORVU3Hr1G049780.1		Heavy metal transport/detoxification superfamily protein	HC	0.445681	0	1.97379	0.091072	0	0.088967	0.308898	0.359401	0.0453583	1.38425	0.319972	3.69751	0.308137	4.61162	2.42173	13.1623	2.6171	4.82034
HORVU3Hr1G052420.1		Magnesium transporter CorA-like family protein	HC	0.505268	0.517776	2.39673	3.75947	1.10117	14.4649	2.52663	25.9621	7.79976	35.4593	14.5827	27.6857	23.3803	19.4498	34.6736	11.7701	46.9076	33.6676
HORVU3Hr1G052430.1		endoplasmic reticulum-type calcium-transporting ATPase 3	HC	0	0	0	0	0	0	0	0	0	0	0	0	0	0	0	0	0	0
HORVU3Hr1G053090.4		Amino-acid permease BAT1 homolog	HC	1.21286	0.940373	1.05244	2.02902	0.268323	3.28873	0.854233	1.28133	1.06114	1.62525	1.75797	1.63339	2.20695	3.124	8.41442	3.8507	7.85811	6.49545
HORVU3Hr1G053350.8		ABC transporter G family member 36	HC	6.90664	3.15307	7.91696	9.80104	0.89591	7.59677	1.81591	4.49813	2.892	4.78561	3.20917	3.75853	3.14533	3.05568	3.7069	1.4517	4.64505	3.47875
HORVU3Hr1G053380.1		ABC transporter G family member 37	HC	5.69538	0.288224	17.2192	10.7361	0.497514	20.2381	1.82088	7.26211	3.00871	5.54894	3.03876	2.92391	2.97077	2.21409	0.595681	0.792266	0.390573	0.686257
HORVU3Hr1G054160.1		ABC transporter G family member 10	HC	0.0851184	0	0	0	0	0	0.0975266	0	0.00716037	0	0.00840483	0.0294334	0.00988773	0	0.0632192	0	0.0108499	0
HORVU3Hr1G055450.1		Transmembrane amino acid transporter family protein	HC	2.20195	0.0387407	2.3297	0.854344	0.155981	0.625411	0.231738	0.418318	0.211786	0.616834	0.402697	0.520196	0.286551	0.899006	0.436988	0.823717	0.0660424	0.371152
HORVU3Hr1G060290.1		Magnesium transporter CorA-like family protein	HC	7.09674	0.451443	15.4696	9.12855	0.51029	10.7493	1.78701	11.6799	1.95183	17.5522	3.2478	16.0355	5.17692	22.0668	14.0476	15.3472	18.5599	20.259
HORVU3Hr1G061190.1		Organic cation/carnitine transporter 4	HC	0.102788	0	0	0	0	0.153453	0	0	0	0	0	0	0	0	0.311632	0	0	0
HORVU3Hr1G062700.1		Polyketide cyclase/dehydrase and lipid transport superfamily protein	HC	11.6353	1.58956	26.7935	32.0415	1.32535	25.2179	4.50066	20.8388	3.1541	23.3132	4.43598	20.3015	7.53413	19.1334	8.02647	10.3033	12.6363	14.2586
HORVU3Hr1G064680.10		Protein transport protein Sec61 subunit alpha	HC	95.7526	289.824	127.402	28.3389	197.492	40.0755	149.991	21.7529	171.206	14.2117	146.831	6.88584	106.287	5.05027	72.3976	2.4566	39.1647	23.1877
HORVU3Hr1G065320.10		ABC transporter B family member 4	HC	0.0795217	0.0599087	0.363173	0	0	0.0519647	0.0902121	0	0.51116	0	0.408989	0.044214	0.461946	0	4.18275	0	4.05616	1.67043
HORVU3Hr1G065770.8		Bidirectional sugar transporter N3	HC	2.58881	0	1.95725	0.299154	0	0.118173	0.0789132	0.0853817	0.131174	0.259723	0.481565	0.0952637	0.216913	0.150464	0.936148	0.255804	0.612962	0.34605
HORVU3Hr1G066090.1		high affinity nitrate transporter 2.6	HC	0	0	0	0.051348	0	0.016987	0	0	0	0	0	0.0144533	0.0111129	0	0.0353961	0.0278627	0.0131231	0
HORVU3Hr1G066580.1		Vesicle transport v-SNARE family protein	HC	73.3798	76.0897	104.37	38.5453	56.9674	38.9824	49.8929	41.1656	66.2486	59.7428	85.3731	81.0066	86.2693	110.717	105.228	108.913	141.562	127.395
HORVU3Hr1G068140.3		sulfate transporter 3;1	HC	0.844641	0.0975621	0.618485	0.242357	0.105901	0.142398	1.57335	0.387936	2.03888	4.48538	4.55117	8.92787	4.7281	1.47198	4.11414	0.365966	0.733344	0.427386
HORVU3Hr1G068200.1		Heavy metal transport/detoxification superfamily protein	HC	2.3466	0	3.11578	0.789364	0.802666	0.343169	0.170358	0.501015	0.100061	0.36157	0.0587257	0.205655	0.0687527	0	0	0.071319	0	0.249266
HORVU3Hr1G068750.2		ABC transporter G family member 38	HC	0.550738	0.0689506	0.695726	1.54563	0.0334763	2.7396	0.11368	2.28788	0.0798282	2.75757	0.1239	2.12675	0.217381	1.55219	0.459267	0.671397	0.751542	0.752718
HORVU3Hr1G068760.1		Polyketide cyclase/dehydrase and lipid transport superfamily protein	HC	0.45412	0	0.139528	0.340174	0	0.252574	0	0	0	0.154022	0	0.133169	0.049139	0.13973	0.0433187	0	0	0
HORVU3Hr1G071470.1		ABC transporter G family member 32	HC	0.021043	0.0311581	0.0118087	0.0140531	0.0113374	0.0138525	0	0.0428961	0.301221	0.00680937	0.117309	0.0315808	0.487752	0.0319815	0.0423717	0.00805883	0.00926373	0.0234614
HORVU3Hr1G071660.6		Nucleotide/sugar transporter family protein	HC	16.2992	15.783	24.9176	23.3538	6.2158	31.1528	4.54681	27.6212	7.96055	29.5571	9.37513	20.6528	11.5444	17.933	8.12493	7.29532	8.77338	9.63927
HORVU3Hr1G072350.2		Nuclear transport factor 2 (NTF2) family protein	HC	54.84	125.755	69.1808	80.9327	122.822	72.3835	63.5005	51.6121	67.4119	48.964	63.9366	39.0487	64.1048	41.7811	50.8525	23.1418	51.6076	52.0717
HORVU3Hr1G073180.3		nucleobase-ascorbate transporter 7	HC	178.208	459.882	62.2873	40.4042	223.762	25.4239	173.393	8.40127	151.426	6.60901	140.612	4.55004	87.2749	4.38854	70.999	4.46539	27.0378	16.7915
HORVU3Hr1G075090.2		copper transporter 3	HC	0.461916	0.048306	0	0	0	0	0	0	0	0	0	0	0	0	0.0414133	0	0	0
HORVU3Hr1G075100.1		Energy-coupling factor transporter ATP-binding protein EcfA1	HC	7.05799	4.01933	7.91941	9.79201	1.0452	11.005	1.18311	10.6067	1.21394	14.7789	1.01751	14.461	1.45631	13.4274	2.49126	9.08799	4.48852	6.7769
HORVU3Hr1G077660.3		nuclear transport factor 2A	HC	0.346654	0.0314357	1.0321	0.032967	0	0.109022	0.681756	0.04098	0.0222463	0	0.168914	0	0.0305713	0.531796	0.107801	1.26248	0.179337	0.147756
HORVU3Hr1G078650.1		Nucleotide-sugar transporter family protein	HC	19.5699	3.16587	8.18935	4.68465	0.706887	8.27138	1.79634	4.59561	1.73314	7.11999	3.08999	6.98421	4.87345	5.82948	16.2282	5.65041	10.2683	7.41094
HORVU3Hr1G081570.6		amino acid permease 1	HC	0.784498	0.00990223	0.174179	0.0527547	0.0351279	0.132314	0	0.224321	0.0302828	0.108702	0.135102	0.333624	0.0240711	0.458445	0.313111	0.256949	0.47939	0.261693
HORVU3Hr1G082230.6		Magnesium transporter NIPA2	HC	20.8879	3.18475	22.3755	53.587	1.15731	49.8001	2.00432	46.5732	2.21846	63.0227	3.21626	55.8942	3.89567	62.9345	11.9108	47.228	19.765	31.9208
HORVU3Hr1G082610.2		ammonium transporter 2	HC	0	0.0105948	0.0516897	0.0138864	0	0	0	0	0.0214835	0	0.0514018	0.0156384	0.0249014	0	0.201082	0.0444037	0.0873482	0.0311363
HORVU3Hr1G082870.3		Magnesium transporter MRS2-E	HC	0	0	0	0.486289	0	0.258802	0.112446	0.0699987	0.185678	0.0626893	0.0387623	0	0.090982	0	0.0800107	0	0.0500387	0
HORVU3Hr1G082880.4		Magnesium transporter MRS2-E	HC	0.114754	0.147401	0.0926605	2.6293	0	2.90774	0.0765542	1.93923	0.168148	2.62849	0.403461	2.34057	0.273468	1.82255	0.750116	0.538998	2.62988	1.64144
HORVU3Hr1G084540.3		nucleobase-ascorbate transporter 12	HC	10.1308	1.63348	12.8154	25.9442	1.01226	28.8028	0.720008	24.1149	0.734316	25.1095	1.21716	18.1086	1.48992	8.47231	0.704511	2.70388	0.731506	1.79998
HORVU3Hr1G084620.5		Transmembrane amino acid transporter family protein	HC	1.02216	0	0.312515	0.12316	0	0.119027	0.16934	0.0183221	0.0099463	0.049744	0	0.103438	0.0273368	0.218652	0.075767	1.81745	0.032597	0.280752
HORVU3Hr1G084750.2		Auxin transporter-like protein 1	HC	4.35923	0.372695	1.3685	1.1451	0.0365276	1.68618	0.0620208	0.369363	0.0705828	0.757005	0.071336	1.35503	0.012576	1.56692	0.675062	7.42694	1.76992	2.17759
HORVU3Hr1G085350.6		phosphate transporter 4;3	HC	23.1225	33.8919	28.6636	23.6569	15.0457	34.1293	8.5934	31.3209	13.7953	33.4629	12.1467	24.0719	16.3216	19.0961	12.2074	8.36298	13.1625	12.493
HORVU3Hr1G085890.2		ABC transporter C family member 3	HC	1.90298	0.0465314	6.06293	2.25878	0.426016	4.54688	1.39243	2.64684	1.71102	3.80779	2.39409	3.23097	2.00128	3.65401	1.46761	2.47104	0.717998	0.890072
HORVU3Hr1G086950.1		ABC transporter ATP-binding protein ARB1	HC	29.6198	11.9169	23.8053	29.8532	5.91445	30.1076	5.0725	20.9877	8.32497	25.7284	9.29468	18.536	10.1038	24.5565	11.574	15.3789	12.835	15.1066
HORVU3Hr1G087690.1		ammonium transporter 2	HC	0	0	0	0.0330197	0	0.0575542	0	0	0	0	0	0	0	0	0	0	0	0
HORVU3Hr1G088190.1		Heavy metal transport/detoxification superfamily protein	HC	2.2921	0	13.4488	0	10.2474	0	15.9493	0.902603	5.28456	0.80835	14.277	0.87518	2.88989	6.39472	2.64174	5.22545	6.32878	4.24673
HORVU3Hr1G088360.1		Transmembrane amino acid transporter family protein	HC	2.31113	0	0.854777	0.226117	0.0774094	0.537603	0	0.378227	0.193371	0.207828	0.263587	0.517509	0.127532	0.226252	0.603371	0.247609	0.194189	0.608586
HORVU3Hr1G088900.4		ABC transporter C family member 3	HC	0	0	0.0124549	0.096319	0	0.305028	0	0.365778	0	0.215524	0	0.217997	0	0.287441	0	0.129092	0.00847587	0.0649929
HORVU3Hr1G089360.2		CMP-sialic acid transporter 3	HC	31.7753	13.6211	27.5216	23.436	7.63998	22.48	7.35283	16.5208	14.3406	17.4464	17.0077	10.3702	18.3524	6.30179	7.58429	2.94347	4.91764	4.89422
HORVU3Hr1G089630.1		nuclear transport factor 2B	HC	93.0019	17.7445	52.2154	100.352	4.26109	86.1628	4.60859	54.5728	6.87329	61.7335	8.31084	50.6961	10.6252	52.9731	16.7266	30.8453	25.9408	33.4429
HORVU3Hr1G089880.8		Energy-coupling factor transporter ATP-binding protein EcfA2	HC	22.1348	8.23312	28.95	19.1365	2.79024	16.9207	2.88097	12.1876	3.45994	11.5086	4.49953	8.33709	3.86833	7.53225	2.87999	3.06536	3.00593	3.30801
HORVU3Hr1G091020.1		amino acid permease 2	HC	0.0478611	0	0	0	0.0757784	0	0	0	0	0	0	0	0	0	0	0	0	0
HORVU3Hr1G091120.3		amino acid permease 3	HC	0.04727	0	0	0	0	0	0	0	0	0	0	0	0	0	0	0	0	0
HORVU3Hr1G091230.1		Bidirectional sugar transporter N3	HC	1.34204	0.924059	6.30758	19.3692	0.377059	10.2273	0.896301	3.89411	2.31411	6.12509	4.4762	4.68954	5.13788	7.26519	45.6351	10.0572	59.7266	34.0481
HORVU3Hr1G092200.1		Magnesium transporter MRS2-F	HC	31.1523	21.8801	45.5855	24.1403	13.8474	32.1358	12.7586	33.9973	17.0018	47.6415	17.8685	52.6196	23.2238	92.2782	51.1033	67.6615	83.7009	87.2346
HORVU3Hr1G092240.6		proline transporter 1	HC	0.0119372	0	0.0334123	0	0	0	0	0	0	0	0	0	0	0	0	0	0	0
HORVU3Hr1G095930.3		EamA-like transporter family protein	HC	10.152	6.04704	14.8586	19.0183	2.40556	17.8778	3.20252	15.4817	2.77823	21.0272	3.31935	18.9537	3.9518	21.2966	5.62611	15.8533	11.4841	15.1528
HORVU3Hr1G096860.11		Potassium transporter family protein	HC	0.677442	0.1175	0.884788	0.00787003	0.0639025	0.100058	0.994594	0.742239	10.0697	1.1389	9.00443	0.321209	6.06231	3.47241	6.10622	0.0263924	6.16735	1.62879
HORVU3Hr1G097530.1		potassium transporter 1	HC	0	0	0	0	0	0	0	0	0.007467	0	0.0067805	0	0	0	0	0	0	0
HORVU3Hr1G097770.1		Heavy metal transport/detoxification superfamily protein	HC	0.0986977	0	0.507613	0.390697	0.116018	0.275193	0.73871	0.159432	0.151869	0.0549113	0.170941	0.248823	0.155244	0.323179	0.429716	1.03003	0.0693145	0.4084
HORVU3Hr1G098670.1		Potassium transporter family protein	HC	15.8821	6.25843	9.19943	16.8453	1.34267	17.6288	1.48919	9.02709	2.82274	8.46883	2.94519	6.87295	2.94696	3.36507	1.12694	1.79949	1.12594	1.55938
HORVU3Hr1G103120.7		phosphate transporter 4;6	HC	18.9787	5.76427	25.8971	18.8943	2.36232	22.7022	3.05422	15.7743	3.33748	17.6037	3.6902	10.0927	3.69794	7.11606	2.55042	2.82789	1.94562	2.10087
HORVU3Hr1G104090.15		sulfate transporter 3;2	HC	0	0	0	0	0	0	0	0	0	0	0.147705	0	0.107645	0	0	0	0	0
HORVU3Hr1G104870.4		Potassium transporter family protein	HC	0.0708698	0.0650993	0	0	0	0	0	0	0	0.0139474	0	0	0	0	0	0	0	0
HORVU3Hr1G105140.4		ABC transporter G family member 53	HC	0	0	0.0109817	0	0	0	0	0	0	0.0354587	0.00442687	0.0057993	0.0189105	0	0.027265	0	0.0171051	0.0093698
HORVU3Hr1G105870.5		Amino-acid permease BAT1 homolog	HC	0	0	0.0312906	0.11636	0	0.380577	0	0.0781229	0.0109988	0.339657	0.0133495	0.248886	0	0.231283	0.22714	0.567112	0.0664215	0.0565454
HORVU3Hr1G105920.6		Amino-acid permease BAT1 homolog	HC	0	0	0	0.365386	0	0.218804	0	0.0311436	0.0535567	0.0532332	0.106099	0.045589	0.0574829	0.0185163	0.406268	0	0.625813	0.350825
HORVU3Hr1G106080.1		Heavy metal transport/detoxification superfamily protein	HC	0	0.0234983	0.0314328	0	0	0.097755	0	0.143241	0	0.210139	0	0.478259	0.0228521	0.359034	0.145318	1.03269	0.050255	0.448926
HORVU3Hr1G107360.19		nodulin MtN21 /EamA-like transporter family protein	HC	0	0	0	0	0	0	0	0	0	0	0	0	0	0	0	0	0	0
HORVU3Hr1G109300.13		CRT (chloroquine-resistance transporter)-like transporter 3	HC	9.09842	2.38678	14.8982	12.5516	2.34275	19.9974	3.17377	18.4006	3.15231	23.0679	4.45132	21.8568	7.79253	44.6923	19.1	31.0607	37.8488	40.492
HORVU3Hr1G112110.1		sugar transporter 6	HC	3.44381	0.570063	12.8906	8.65036	2.03372	18.1688	2.48941	21.3032	4.25811	27.697	10.4591	27.7082	13.8061	26.9629	19.7495	25.5235	30.9434	31.1668
HORVU3Hr1G112120.1		Sugar transporter ERD6-like 5	HC	0	0	0	0	0	0	0	0	0	0	0	0	0	0	0	0	0	0
HORVU3Hr1G113020.2		Nuclear transport factor 2 (NTF2) family protein	HC	1.64795	0	0.346267	0.334214	0	0.358387	0.676207	0.271455	0.460687	0.681448	0.835158	1.07355	0.87284	4.15586	1.69211	7.87418	1.29577	4.68299
HORVU3Hr1G113060.5		ABC transporter D family member 1	HC	16.8516	7.01462	27.5775	6.4704	4.61352	11.9479	4.51683	15.7532	9.0244	28.6886	11.806	34.2939	18.8361	43.7086	26.2285	30.4126	40.8602	41.7774
HORVU3Hr1G114920.2		Heavy metal transport/detoxification superfamily protein	HC	1.19189	0.016919	0.648556	0.638148	0	0.642884	0	0.113981	0.0966337	0.198851	0.0469547	0	0.020564	0.15917	0.151801	0.378487	0.181272	0.199018
HORVU3Hr1G114990.1		Zinc transporter 1	HC	0.0176242	0	0.26459	0	0	0.0131556	0	0	0	0	0.0367916	0	0.072605	0	0.0487523	0	0	0
HORVU3Hr1G116680.1		ABC transporter G family member 45	HC	0.0665423	0.0746033	0.387914	0.227193	0.0779471	0.162457	0.132348	0.0895426	0.366667	0.0844725	0.55037	0.092692	0.613467	0.0844179	0.366377	0.0251476	0.274867	0.155928
HORVU4Hr1G000100.3		phosphate transporter 4;1	HC	21.1006	0.814725	26.1428	16.7546	0.655714	17.1663	2.9528	12.5465	2.82036	19.1663	4.02774	16.7626	3.47945	14.6059	2.81747	10.7284	2.70307	6.29975
HORVU4Hr1G002020.1		cationic amino acid transporter 2	HC	15.1985	3.54415	11.959	11.4406	1.13767	13.5912	0.942275	10.0737	1.8535	11.1396	1.75914	7.38662	1.58449	4.66179	1.43689	1.6666	1.82187	1.65369
HORVU4Hr1G004120.2		Magnesium transporter MRS2-B	HC	13.2828	1.61252	25.6548	16.6105	1.9499	15.8405	3.59867	12.4365	3.69408	13.9428	4.91698	10.821	3.95987	10.0873	1.97171	5.22738	1.518	3.2105
HORVU4Hr1G005530.21		nucleobase-ascorbate transporter 7	HC	0.661932	0.131473	7.99835	0.103136	0.773056	0.0983077	6.1536	0.043064	3.55071	0.291281	4.28238	0.323539	3.36153	0.137576	1.63988	0.115628	0.0562788	0.0619042
HORVU4Hr1G005740.21		Polyketide cyclase/dehydrase and lipid transport superfamily protein .	HC	6.21389	8.55228	9.49309	13.5504	5.2338	20.4453	2.96219	20.0026	4.1557	23.1515	4.60716	19.2841	7.0938	19.0685	11.6111	12.2982	16.0077	17.2183
HORVU4Hr1G009620.19		GDP-mannose transporter	HC	2.47468	3.2996	2.57432	5.13112	2.46552	5.63091	1.03976	4.16303	1.71093	3.11556	1.48226	1.15827	1.94283	0.982674	1.09238	0.378719	1.0331	0.916341
HORVU4Hr1G010200.14		Calcium-transporting ATPase	HC	96.1855	82.4591	163.984	289.609	115.939	247.054	81.2601	258.311	111.402	336.602	93.2191	269.304	121.456	215.247	104.195	119.571	99.6113	129.411
HORVU4Hr1G010470.1		sugar transporter 9	HC	1.2677	0	5.78067	0.162108	0.153674	0.601397	0.554467	0.322364	0.50208	0.293195	0.754483	0.0903884	0.344999	0.0561447	0.731043	0.0295216	0	0.0158721
HORVU4Hr1G011450.1		Vps51/Vps67 family (components of vesicular transport) protein	HC	42.1536	30.3905	50.5989	41.6795	10.3797	47.3771	8.21652	38.6995	12.8371	44.5895	13.3342	36.2935	15.7599	27.839	11.3729	15.4248	13.2153	16.4257
HORVU4Hr1G013660.15		calcium-transporting ATPase	HC	4.45842	0.933199	10.9067	5.84504	0.558272	5.13091	1.30336	5.70528	1.28426	8.18166	1.56976	10.8635	2.4013	8.54416	3.14872	5.08659	3.51518	4.56149
HORVU4Hr1G014740.3		Protein transport protein SEC23	HC	31.697	36.7287	45.6129	21.6461	17.9897	28.0248	13.4657	27.5394	18.3861	39.1509	19.8205	39.9531	23.4376	47.1293	29.9207	32.1717	41.8718	40.6647
HORVU4Hr1G015040.1		Polyketide cyclase/dehydrase and lipid transport superfamily protein	HC	0.427381	0.0258428	0.1449	0.204923	0	0.126675	0	0.0380147	0	0.269076	0	0.0663882	0	0.066415	0	0.0552735	0	0.059435
HORVU4Hr1G016640.2		Protein transport protein Sec24-like	HC	79.0952	77.7075	82.0436	45.7037	39.0703	49.6409	31.1396	42.4435	43.0136	40.8907	49.1244	26.7779	47.7152	23.4548	31.1403	10.8396	24.0215	21.6284
HORVU4Hr1G017070.1		Heavy metal transport/detoxification superfamily protein	HC	0.590953	0.159434	0.0917057	0	0	0	0	0	0	0	0	0	0	0	0	0	0	0
HORVU4Hr1G017350.2		Heavy metal transport/detoxification superfamily protein	HC	5.44398	8.59176	4.23203	189.436	13.8572	470.666	32.6784	532.149	75.3631	553.42	165.268	376.519	202.539	108.25	293.397	24.4113	150.645	98.6033
HORVU4Hr1G018800.6		ABC transporter G family member 25	HC	1.25616	0	0.565247	0.281379	0	0.362784	0.045968	0.133709	0.0213637	0.320081	0.00792303	0.211914	0.0266434	0.211229	0.624504	0.364194	0.173412	0.145763
HORVU4Hr1G019930.2		Auxin transporter-like protein 3	HC	0.0917453	0	0	0.0869365	0	0.157818	0	0.0484718	0	0.0423109	0	0.0162103	0	0	0	0.0253743	0	0
HORVU4Hr1G022450.4		TLC ATP/ADP transporter	HC	15.7702	5.68262	25.667	28.2873	3.00013	38.8114	3.96933	39.323	5.55761	48.3288	7.00664	48.4261	10.2121	45.4715	15.1203	27.5364	25.8356	28.1962
HORVU4Hr1G025090.1		Protein transport protein Sec61 subunit beta	HC	25.5959	5.20893	7.498	9.24201	1.02384	5.52413	3.18705	0.804846	1.04194	1.38692	0.666493	2.77476	0.452791	4.9917	7.26957	20.6803	6.49581	7.4926
HORVU4Hr1G025760.19		ABC transporter A family member 6	HC	8.42184	1.36383	11.289	15.4746	0.935106	19.2597	1.7862	24.9505	2.87197	31.3538	2.2446	28.8402	5.34931	11.1792	3.22738	1.64267	1.21857	2.51488
HORVU4Hr1G025770.2		Heavy metal transport/detoxification superfamily protein	HC	14.0248	1.25398	4.62751	8.32267	0.0310048	8.01372	0.0263218	1.96302	0.0189982	2.93252	0.0860042	2.07724	0.0518102	2.78069	0.208913	7.46139	0.799129	1.56576
HORVU4Hr1G026340.4		Transporter	HC	0.551528	0	0	0	0	0.196317	0	0	0	0.76002	0	0.40695	0	1.21138	1.82504	4.08747	1.86596	5.31421
HORVU4Hr1G027180.1		proline transporter 1	HC	16.4197	3.70034	22.235	0.362611	1.26461	1.20939	2.47524	0.133675	2.2472	0.148833	2.75445	0.103836	2.12662	1.82379	23.5001	4.49339	34.413	23.2371
HORVU4Hr1G030400.2		sugar transporter 9	HC	0	0	0	0	0	0	0	0	0.0261502	0	0	0	0	0	0	0	0	0
HORVU4Hr1G041540.11		ABC transporter family protein	HC	10.7018	2.69468	11.537	11.209	1.50973	13.5221	1.95558	10.8056	1.70025	12.802	2.06854	10.1913	2.29153	6.36351	2.98127	1.94675	2.66408	1.87688
HORVU4Hr1G041690.8		Sec23/Sec24 protein transport family protein	HC	0	0	0	0	0	0	0	0	0	0	0	0	0	0	0	0	0	0
HORVU4Hr1G043680.2		amino acid permease 3	HC	18.4663	1.14459	11.5263	2.60772	0.591371	3.12703	3.734	1.59914	0.729049	2.90648	0.740277	1.89517	0.513232	3.05655	0.896875	10.725	0.325073	2.00429
HORVU4Hr1G043800.2		Magnesium transporter NIPA2	HC	40.5795	19.984	57.1436	27.0076	9.97919	37.1805	8.94498	28.4216	10.341	34.4909	11.5309	26.8402	13.6367	24.7573	9.61942	12.535	9.55791	13.3941
HORVU4Hr1G046610.1		Heavy metal transport/detoxification superfamily protein	HC	6.65893	0.0470639	6.03588	0.161031	0.356911	0.172958	0.662891	0.0936683	0.309954	0.325539	0.373734	0.247534	0.157393	0.328408	1.01333	0.370512	1.03981	0.984808
HORVU4Hr1G049320.2		potassium transporter 2	HC	9.80977	0.696146	7.55487	11.5638	0.0783827	11.8032	0.232903	8.2943	0.474139	10.253	0.830981	8.97604	0.750219	6.69153	1.04124	5.31939	1.31158	2.56267
HORVU4Hr1G050290.1		Sodium/bile acid cotransporter 7	HC	12.5098	5.07788	13.2471	19.1709	0.837051	19.0084	1.57352	14.9051	1.40276	14.7009	1.37254	12.5984	1.5066	8.83448	1.00728	3.44064	0.959853	2.79605
HORVU4Hr1G050400.5		Phospholipid-transporting ATPase 1	HC	21.6819	10.6574	37.2922	17.1713	4.76686	32.9661	4.63107	31.8879	9.54222	37.4072	11.2726	25.52	13.3674	20.8712	11.1741	9.68347	12.1317	12.5312
HORVU4Hr1G050840.1		ABC transporter B family member 25	HC	16.8981	9.66938	16.5653	20.1371	2.34291	28.0891	2.79154	26.6685	4.02019	32.5105	5.21202	30.9365	6.54787	33.3059	9.278	20.1034	15.3813	20.0145
HORVU4Hr1G050900.2		ABC transporter B family member 23	HC	0	0	0.34794	0.231567	0	0	0	0.571156	0	0	0.452798	1.21729	0.831545	0.305312	0	0.668263	0.275337	0.777578
HORVU4Hr1G051450.4		Phospholipid-transporting ATPase 1	HC	0.295444	0.0521183	0.399027	0.257282	0	0.368866	0.137868	0.259586	0.365637	0.534427	0.486674	0.514474	0.641465	0.902454	1.86695	0.833041	3.26821	3.16484
HORVU4Hr1G057100.4		Nucleotide-sugar transporter family protein	HC	90.6118	44.4262	83.7227	54.0474	12.9247	55.5211	13.248	43.6802	18.3978	45.6596	28.0453	29.2577	34.1026	33.5312	52.9425	19.2166	56.132	49.2765
HORVU4Hr1G058070.1		ABC transporter G family member 5	HC	1.21985	0.0120584	0.370786	0.0158048	0	0	0.417633	0	0.154223	0	0.110231	0	0.0215346	0	0.504102	0	0.00808037	0
HORVU4Hr1G058160.2		ABC transporter G family member 5	HC	0	0	0	0	0	0	0	0	0	0	0	0	0	0	0	0	0	0.0109601
HORVU4Hr1G058210.4		Calcium-transporting ATPase	HC	82.5039	16.7155	102.207	134.87	10.1689	128.461	12.2603	103.255	18.6136	123.505	27.3685	104.64	30.802	124.831	53.3849	77.8788	78.5241	81.8847
HORVU4Hr1G063650.1		Auxin transporter-like protein 2	HC	0.0376163	0.0122928	0.0479867	5.26331	0	3.08082	0.0888657	0.810797	0.160991	0.469382	0.119064	0.27629	0.140405	0.340199	0.251497	0.12276	0.0810167	0.0291031
HORVU4Hr1G067450.7		sugar transporter protein 7	HC	0.147221	0.0420445	0.0318976	0.0328268	0	0.192408	0.278354	0.119993	0.199683	0.165031	0.530432	0.242454	0.282095	0.261765	1.48523	0.490712	1.53191	0.868105
HORVU4Hr1G067840.6		GDP-mannose transporter GONST3	HC	8.96623	2.96238	14.5562	10.7732	0.0504917	16.3513	0.342923	8.33429	1.27803	6.9792	1.09008	3.41046	0.580917	1.81565	2.83076	0.942429	3.42212	3.4056
HORVU4Hr1G068690.4		Tyrosine-specific transport protein 2	HC	2.50629	0.180257	0.920085	4.68796	0.0350489	6.143	0.0595103	3.66609	0.076791	4.96144	0.11303	2.95815	0.0473551	2.25094	0.0996062	0.994405	0.290253	0.551322
HORVU4Hr1G069200.3		Protein transport protein GOT1	HC	39.5624	21.8793	49.4998	38.0895	7.39864	42.5436	8.98553	38.062	12.0828	39.2794	14.7035	31.4351	17.976	30.7839	15.1961	14.0304	20.3629	22.4942
HORVU4Hr1G069320.1		Divalent metal cation transporter MntH	HC	22.9529	2.39741	107.469	6.57137	3.89059	7.21267	19.2093	6.62255	15.6318	7.33499	19.3355	7.12908	22.3653	8.90908	10.8313	4.81895	7.47182	7.85322
HORVU4Hr1G070680.10		CRT (chloroquine-resistance transporter)-like transporter 2	HC	3.34017	0.885031	2.58683	3.22771	0.706844	2.72373	0.256362	2.33546	0.650732	2.35905	0.624002	2.1942	0.780877	2.22088	0.820659	1.24937	0.994256	1.81536
HORVU4Hr1G071000.1		Polyol transporter 5	HC	2.97342	0	4.57073	0.0126647	0	0.0435783	0.261906	0.015743	0.539112	0	0.440065	0	0.139433	0	0.53837	0.0133378	0.0128776	0
HORVU4Hr1G071020.1		sugar transporter 9	HC	0	0	0.0504575	0.0379943	0	0	0.0582014	0.047229	0.0847862	0	0.251183	0.0351303	0.222765	0.0258589	0.285503	0.0951516	0.0860622	0.0991731
HORVU4Hr1G071250.2		sulfate transporter 1;3	HC	3.54062	1.74442	11.3069	2.42166	0.0259896	1.67206	0.176513	1.4668	0.404321	1.35523	0.6725	0.909681	0.471683	0.782015	1.51876	0.244427	0.551863	0.462232
HORVU4Hr1G072060.1		Heavy metal transport/detoxification superfamily protein	HC	0.768827	0.03027	0.206087	1.62068	0.0330426	0.321585	0.0561037	0.143202	0.0247146	0.382676	0.101327	0.0609928	0.0445893	0.482676	0.291811	2.53278	0.643371	0.752289
HORVU4Hr1G072520.2		high-affinity nickel-transport family protein	HC	18.2988	5.8488	18.0371	15.4892	1.96991	15.6473	2.25259	10.1608	2.90677	13.5066	4.02526	9.57436	4.63287	16.0471	10.2038	13.4356	12.5752	13.3094
HORVU4Hr1G072620.1		ABC transporter G family member 22	HC	1.1488	0.0555741	1.42046	2.071	0.0450653	6.75474	0.153035	7.50384	0.156084	12.2226	0.170123	11.7599	0.218634	10.9435	0.74317	7.51031	0.786122	2.6954
HORVU4Hr1G073400.5		sulfate transporter 3;1	HC	6.96048	0.0242322	0.437848	1.92268	0	1.54566	0	0.455284	0.0152509	0.631633	0.0522832	0.764924	0.0529068	1.46441	0.197843	2.87698	0.318855	0.532547
HORVU4Hr1G073790.4		Zinc transporter 5	HC	0	0	0	0	0	0	0	0	0	0	0	0	0	0	0	0	0	0
HORVU4Hr1G074320.3		ABC-type Co2+ transport system	HC	5.51297	0	1.75531	0.207824	0.100766	0.157802	0.085546	0.046279	0.0836613	0.125647	0.0667653	0.0930003	0.032237	0.307214	0.0304351	0.39493	0	0
HORVU4Hr1G075200.3		Sucrose transport protein	HC	195.77	93.1882	664.066	28.3524	37.7311	39.0407	60.8843	9.95715	38.4066	10.7511	39.5398	2.5546	34.7411	3.12613	52.9013	2.86847	42.0075	22.3462
HORVU4Hr1G076330.4		Copper-transporting ATPase 2	HC	1.28139	0.177093	3.27212	1.12494	0.328993	2.63273	0.589334	2.73135	1.31967	3.27411	1.52413	5.1302	2.54253	6.91303	2.15926	3.02168	4.29826	5.19652
HORVU4Hr1G077510.7		Divalent metal cation transporter MntH	HC	10.7602	0	0.458632	0.0639173	0	0.055962	0.0832727	0.0966504	0.0444898	0.141945	0.117318	0.0469309	0.0986488	0.076042	0.158007	0	0.0616232	0.0270159
HORVU4Hr1G079150.11		Potassium transporter family protein	HC	0.0143135	0	0	0	0	0	0	0	0	0	0	0	0	0	0	0	0	0
HORVU4Hr1G080730.2		phosphate transporter 1;7	HC	0.0274014	0	0	0.0120297	0	0	0	0	0	0	0.0215732	0	0	0	0	0	0	0
HORVU4Hr1G081330.3		Boron transporter 4	HC	4.22464	11.8501	11.6723	0.37734	58.8711	0.993285	28.6793	1.23765	84.5951	0.776601	79.1423	1.72048	95.6922	2.07446	80.0917	0.67109	60.3388	32.9256
HORVU4Hr1G082000.3		Zinc transporter 2	HC	0.22729	0.164425	0.0379363	2.45035	0.0413764	3.16078	0.0351268	1.79892	0.0326505	2.32464	0.0969903	1.89067	0.097632	1.18697	0.513549	0.571537	1.01859	0.667666
HORVU4Hr1G083100.4		Heavy metal transport/detoxification superfamily protein	HC	24.3677	1.15786	8.70224	0.14273	1.04132	0.488847	1.59127	0	0.737744	0.304216	0.665103	0.558323	0.495455	0.546166	1.62755	1.03773	0.458145	0.215554
HORVU4Hr1G084290.1		ABC transporter C family member 13	HC	19.2973	10.5377	77.2714	29.6821	8.29822	60.0339	14.0705	66.2621	25.1111	75.092	34.3607	61.9192	49.3224	92.5216	105.265	54.1115	108.264	98.6252
HORVU4Hr1G084740.3		sugar transporter 1	HC	1.07279	0.135472	0.218067	0.0127771	0	0.0084558	0	0.0158828	0.0542556	0	0.0465614	0	0.035546	0	0.125342	0.0142829	0	0
HORVU4Hr1G085090.1		Heavy metal transport/detoxification superfamily protein	HC	0.249331	0	0.175572	0.100964	0	0.0291639	0	0	0	0	0	0	0	0	0	0	0	0
HORVU4Hr1G085310.21		ABC transporter substrate-binding protein	HC	5.43312	0.720085	3.21527	14.9557	0	20.0764	0.118961	22.0595	0.306268	21.7397	0.50441	20.7229	0.917366	9.44613	1.34134	3.73968	1.44239	2.62911
HORVU4Hr1G085490.2		nodulin MtN21 /EamA-like transporter family protein	HC	0.01797	0	0	0.788849	0	2.29935	0	3.98051	0.167263	3.24479	0.501039	1.8595	0.650607	3.03911	1.07514	0.673453	1.38799	1.2003
HORVU4Hr1G085740.6		Copper transport protein 86	HC	6.21219	3.33427	5.74431	7.4407	1.82608	8.71759	1.03351	7.2295	2.32726	10.8622	2.75911	10.5074	3.39373	12.1816	5.03815	8.3083	7.23429	9.25762
HORVU4Hr1G085820.1		UDP-galactose transporter 2	HC	24.3718	5.77769	101.359	52.4177	3.77243	65.5567	5.82298	24.8109	6.61534	27.4519	5.4848	14.6667	3.70913	11.1388	4.81198	12.8923	2.618	4.42243
HORVU4Hr1G087670.5		ABC transporter ATP-binding protein NatA	HC	0.103486	0.0197391	0.0791723	0.315207	0	0.515328	0	0.214685	0	0.0691254	0.0156926	0.0209297	0.00873417	0.0617603	0	0	0	0
HORVU4Hr1G090460.5		Divalent metal cation transporter MntH	HC	0.25054	0.318893	0.372422	38.6057	0.361743	73.749	0.690987	114.08	4.0748	136.416	12.8461	104.527	31.4061	43.4601	13.3346	7.97432	12.2457	14.048
HORVU5Hr1G000010.1		sucrose transporter 4	HC	19.1822	8.10551	42.674	48.868	5.25435	45.138	6.67917	26.4422	9.17718	30.357	10.8324	25.8763	9.90005	58.6337	13.9567	53.9374	22.9654	36.7289
HORVU5Hr1G006900.3		cationic amino acid transporter 2	HC	28.6314	11.1192	193.855	15.3168	15.5094	22.8248	38.7287	27.5953	37.5111	34.8614	44.3982	32.408	43.4487	25.7382	34.2008	16.5436	27.8104	23.6918
HORVU5Hr1G010300.4		ABC-type transport system protein	HC	17.7097	5.00237	20.3934	22.4499	1.46227	24.4349	2.91922	19.9938	2.52719	27.9201	3.37952	25.1603	4.46984	25.7322	5.86049	16.2064	10.001	14.086
HORVU5Hr1G010450.1		Heavy metal transport/detoxification superfamily protein	HC	0	0	0.217621	0	0	0	0.195534	0	0.057424	0	0.0674043	0.118024	0.0792967	0	0	0	0.0870133	0
HORVU5Hr1G016290.1		EamA-like transporter family protein	HC	0	0	0	0	0	0	0	0	0	0	0	0	0	0.0982313	0.0360913	0.0309544	0.0991609	0.0363753
HORVU5Hr1G018160.1		calcium-transporting ATPase	HC	33.0447	8.33584	39.1581	32.4183	3.41599	43.4266	3.86213	29.3744	4.46542	33.8035	4.50617	25.9463	3.98999	27.8119	3.54796	14.8694	5.26884	7.76427
HORVU5Hr1G018400.1		nucleobase-ascorbate transporter 7	HC	78.6101	12.2196	112.712	93.3448	5.92895	106.912	9.55228	72.7807	11.5062	65.4186	13.0515	49.0241	14.4551	50.6873	14.4752	29.4845	21.5139	30.6864
HORVU5Hr1G018850.2		Divalent metal cation transporter MntH	HC	7.08172	1.79058	6.91851	10.5172	0.582419	18.1255	1.346	26.252	2.30072	42.5254	3.62689	40.3928	5.09375	44.1308	11.7228	23.8708	17.42	22.8943
HORVU5Hr1G019110.1		Amino acid permease family protein	HC	1.57693	0.0496656	1.60586	0.118609	0	0.229283	0.13538	0.0630053	0.161701	0.0500741	0.155127	0.101932	0.0423141	0.094728	0.301737	0.129123	0.0119816	0.039627
HORVU5Hr1G021120.1		ABC transporter G family member 1	HC	0	0	0	0	0	0	0	0	0	0	0	0	0.00809853	0	0.0105032	0	0	0
HORVU5Hr1G022060.1		Membrane magnesium transporter	HC	139.338	63.8989	115.629	104.822	15.7124	79.6258	22.1236	46.2612	16.3532	58.5359	16.6297	57.2138	16.7732	85.7828	26.6035	69.2644	41.6775	58.2047
HORVU5Hr1G022140.1		Boron transporter 1	HC	9.40845	0.466621	15.9818	14.8748	0.337409	9.40587	1.67776	3.26298	1.09652	1.85729	0.873025	0.861637	0.48909	0.671389	0.121286	0.346921	0.00905417	0.109719
HORVU5Hr1G022260.1		ABC transporter B family member 4	HC	10.4174	2.87209	19.9195	20.1021	4.26829	41.5255	7.24721	32.5706	2.61539	48.3735	8.68884	54.3556	14.4658	35.8693	13.5203	5.69917	5.7661	11.4752
HORVU5Hr1G023160.1		Transmembrane amino acid transporter family protein	HC	0.470105	0.032894	0.195397	9.93323	0	9.86185	0.051819	4.64768	0.0240829	4.6386	0.0321592	3.08011	0.0600185	2.93531	0.0617343	1.87128	0.0460548	0.505228
HORVU5Hr1G025420.11		General vesicular transport factor p115	HC	44.4193	38.0226	47.137	47.5057	12.7854	50.3465	10.2625	38.4908	16.1571	41.3654	16.7509	36.1217	18.5149	31.814	14.4373	19.4969	15.3795	18.9611
HORVU5Hr1G028030.1		sugar transporter 9	HC	1.29042	0.0266844	0.797479	0.709606	0.0371369	0.464831	0.094583	0.273294	0.0902781	0.283414	0.0703022	0.0996613	0.149376	0.207327	0.687153	0.403268	0.741523	0.7067
HORVU5Hr1G028110.2		CRT (chloroquine-resistance transporter)-like transporter 2	HC	0.139833	0.317527	0.149219	0.0842083	0.0994794	0	0.0844539	0	0.431028	0.241267	0.656334	0.53143	3.38608	0.150092	5.76391	0.269008	4.81532	3.7459
HORVU5Hr1G029060.4		amino acid permease 6	HC	0.0934306	0.13444	0.123633	0	0	0.0125079	0.173713	0	0.0127539	0	0.12678	0	0.0339772	0	0.0154506	0	0.0193257	0.0211339
HORVU5Hr1G037660.1		amino acid permease 3	HC	3.25514	0	9.24763	0.637267	0.263728	0.324207	0.831609	0.0888511	0.624175	0.106991	0.753498	0.0922703	0.304859	0.0572813	0.42104	0.0579013	0.0142334	0.0155884
HORVU5Hr1G040520.14		Sugar transporter ERD6-like 6	HC	1.43772	0.922067	2.18588	3.36169	0.565588	2.31468	0.484766	3.84351	0.672252	3.76742	0.838229	4.126	0.513576	3.44662	1.17559	0.649082	0.679749	1.01933
HORVU5Hr1G040540.1		cationic amino acid transporter 7	HC	1.5172	0.248281	0.787432	0.425339	0.0788897	0.299657	0.156273	0.0896198	0.143373	0.201886	0.125874	0.0352117	0.14075	0.143706	0.414514	0.26206	0.262702	0.195935
HORVU5Hr1G040920.1		Heavy metal transport/detoxification superfamily protein	HC	20.0654	2.64248	7.11916	12.1806	0.453935	12.3623	0.420406	5.23387	0.32925	6.38526	0.476973	5.15345	0.121629	6.14056	0.802011	9.09997	1.45679	1.86142
HORVU5Hr1G041730.4		Protein transport protein Sec61 subunit alpha	HC	621.929	604.317	596.677	663.382	242.343	828.996	180.935	673.981	275.025	676.402	287.479	522.745	262.964	518.63	259.151	277.258	243.522	255.082
HORVU5Hr1G043640.13		calcium-transporting ATPase	HC	11.8437	0.339321	26.0986	9.55446	1.16888	15.0252	2.25947	15.0397	5.39795	14.8402	7.57369	8.75147	8.00695	7.4787	4.70684	2.56804	5.43186	4.04737
HORVU5Hr1G044230.1		Nucleotide-sugar transporter family protein	HC	0	0	0.0226706	0.616597	0	1.01414	0	0.119609	0	0.19448	0.0144032	0.121756	0.0170616	0.0907183	0	0.0408987	0.0187456	0
HORVU5Hr1G048380.2		Protein transport protein Sec61 subunit beta	HC	11.2241	0.418217	3.48372	1.29084	0	1.08828	1.25952	0	0	0	0.434183	0	0	0	0.577173	1.83824	1.12099	0
HORVU5Hr1G049450.2		ABC transporter G family member 41	HC	0.516109	0.0179082	1.1836	1.0501	0.31791	1.28274	0.465487	0.940365	0.325685	1.67879	0.469163	0.836432	0.557823	0.494368	0.235313	0.385621	0.0379387	0.145261
HORVU5Hr1G049460.5		ABC transporter G family member 41	HC	0.120439	0	0.134567	0.108625	0.0624236	0.338402	0	0.246001	0.120622	0.21994	0.148739	0.159499	0.064475	0.146027	0.0763313	0.186626	0.0469027	0.0258281
HORVU5Hr1G049470.1		ABC transporter G family member 41	HC	0.347782	0.0581913	0.896056	0.339146	0.26995	0.8688	0.320847	0.751731	0.294437	1.06233	0.487982	0.639263	0.291459	0.122815	0.11333	0.1281	0.0881162	0.156353
HORVU5Hr1G049490.3		ABC transporter G family member 41	HC	3.29183	1.66261	4.57772	6.42361	0.523412	15.9358	0.577575	18.7038	1.21649	23.8623	2.33578	19.9991	3.96137	13.1151	6.23867	6.5388	7.88009	7.9978
HORVU5Hr1G050080.1		Metal transporter Nramp1	HC	0	0	0	0	0	0.643711	0	0	0	0.54765	0	0.445223	0	0	0	0.341793	0	0
HORVU5Hr1G051290.5		sulfate transporter 4.1	HC	8.6775	0.280097	11.584	10.596	0.695246	13.7339	1.93935	17.4629	2.02697	17.195	3.83862	17.1259	7.30784	15.3129	11.5893	8.22714	12.4321	12.0194
HORVU5Hr1G051500.2		auxin transport protein (BIG)	HC	15.5714	6.13607	21.5767	19.8171	3.25262	29.8936	3.57932	27.4617	8.39787	37.6097	9.69791	31.4985	12.5245	31.8905	13.9824	20.236	20.9706	23.0748
HORVU5Hr1G052730.1		Heavy metal transport/detoxification superfamily protein	HC	0.0540257	0	0.137839	0	0	0	0.255263	0	0.167085	0.9373	0.31422	0.278345	2.51154	5.24411	37.1253	14.3625	61.7989	51.1174
HORVU5Hr1G052740.3		Copper transport protein family	HC	0	0	0	0	0	0	0	0	0.051428	0	0	0	0.056474	1.18556	1.81817	3.34995	4.30006	5.6559
HORVU5Hr1G052760.1		Heavy metal transport/detoxification superfamily protein	HC	0.257277	0	0.083614	0	0	0	0	0	0.171427	0	0.134477	0	0.0549927	0	0	0	0	0
HORVU5Hr1G053550.1		Transmembrane amino acid transporter family protein	HC	6.51278	1.70549	8.75511	20.7373	0.920207	18.6714	1.48804	17.0924	2.12877	23.3226	2.42104	27.0815	3.01222	24.3747	4.35414	15.2993	5.36655	11.8783
HORVU5Hr1G055560.21		nucleobase-ascorbate transporter 7	HC	41.7113	58.2501	41.9769	23.7201	15.6981	17.8101	9.87296	8.6934	8.96469	6.66946	5.58507	4.25264	3.36418	2.22358	1.02423	1.05246	0.769776	0.743767
HORVU5Hr1G055850.2		sugar transporter 14	HC	9.0641	0.218845	12.1172	0.60606	0.100621	0.503582	0.825758	0.0660165	0.536938	0.212614	0.606462	0.181847	0.316715	0.0946137	0.738164	0.298342	0.301472	0.249877
HORVU5Hr1G056280.13		ABC transporter G family member 53	HC	1.56572	0.490766	2.1579	3.39088	0.191343	3.46146	0.363107	2.79027	1.4855	4.34015	2.85114	4.31489	7.36628	21.5709	39.0902	12.3769	57.4382	43.5328
HORVU5Hr1G056930.27		ABC transporter ATP-binding protein NatA	HC	7.52117	5.66745	14.0783	3.52778	2.8669	5.7354	3.56068	8.03812	4.62557	12.8667	5.48189	16.4105	9.13498	14.6992	14.9779	6.91569	20.215	17.9977
HORVU5Hr1G057730.1		Heavy metal transport/detoxification superfamily protein	HC	0.350909	0.195163	0.463856	0.3864	0	0.199168	0	0.22328	0	0.833283	0.29282	0.300713	0.0521183	0.327045	0.536313	0	0.716062	0.40478
HORVU5Hr1G059200.2		Potassium transporter family protein	HC	23.946	1.48941	38.5919	22.5167	1.4675	47.7245	4.49085	52.8194	5.03384	88.3317	7.2823	82.3748	6.2589	59.0451	5.04828	38.3778	4.02737	13.0079
HORVU5Hr1G059600.4		nucleobase-ascorbate transporter 7	HC	47.1085	5.74953	53.446	25.9117	1.81118	51.3508	7.88741	67.8522	11.1856	75.6502	23.4727	37.1929	29.205	33.2012	53.3658	17.7888	38.7924	28.5612
HORVU5Hr1G060220.35		sugar transporter 2	HC	2.08679	0.20845	3.23626	2.95774	0.176435	5.03058	0.56908	4.26025	0.522332	5.56397	1.04241	3.9762	1.07154	3.23137	0.635018	1.15059	0.836362	1.07484
HORVU5Hr1G060690.4		ABC transporter G family member 19	HC	0.289314	0.216404	0.477493	0.0118269	0.0945029	0	0.140401	0.0124859	0.275359	0	0.48887	0	0.412514	0	0.253908	0	0.100789	0.0488761
HORVU5Hr1G061130.1		Heavy metal transport/detoxification superfamily protein	HC	0.609573	0	0	0	0	0	0	0	0	0	0	0	0	0	0	0	0	0
HORVU5Hr1G062050.1		copper transporter 5	HC	0	0	0.509593	0	0	0.543603	0	0	0	0	0	0	0	0	0.671493	0	0	0
HORVU5Hr1G062070.1		copper transporter 5	HC	0	0	0	0	0	0	0	0	0	0	0	0	0	0	0	0	0	0
HORVU5Hr1G064000.2		nodulin MtN21 /EamA-like transporter family protein	HC	15.5925	0.456255	12.3553	0.075353	0	0.102185	0.346289	0.123774	0.342223	0.410919	0.693579	0.921577	0.290203	1.00362	0.490482	2.51327	0.0959897	0.380045
HORVU5Hr1G064010.18		nodulin MtN21 /EamA-like transporter family protein	HC	3.91075	0.125311	4.78906	6.81063	0.106504	7.19777	0.542506	6.69046	0.395504	13.722	0.87462	14.2454	0.967089	22.8787	5.40928	25.1185	6.63166	12.6274
HORVU5Hr1G065560.5		sugar transporter protein 7	HC	0	0	0	0	0.0265182	0	0	0	0	0.120455	0.0755737	0	0	0	0.191685	0	0.099339	0.097048
HORVU5Hr1G065630.5		sugar transporter protein 7	HC	10.1267	0.67722	4.5122	1.16656	0.166686	1.38982	0.40741	0.694805	0.257855	0.966053	0.636088	1.10976	0.345614	1.04409	3.93329	1.9672	3.67619	2.352
HORVU5Hr1G066360.5		sulfate transporter 1;2	HC	1.74295	0.0243553	4.11383	0.122677	0.105542	0.681298	0.358405	0.348724	0.729349	1.32834	0.604539	2.13386	1.69287	3.48221	5.22062	2.76548	7.99776	7.82894
HORVU5Hr1G066370.13		Copper-transporting ATPase 1	HC	2.46197	0.0976577	1.3986	0.46831	0.077839	0.565618	0.110137	1.12953	0.540088	0.887332	0.660312	1.138	0.802277	0.593974	0.564931	0.266439	0.643358	0.77332
HORVU5Hr1G067230.41		nodulin MtN21 /EamA-like transporter family protein	HC	0.142718	0	0.163495	0.0169092	0	0.0363977	0.240748	0.0976807	0.0485647	0	0.124791	0.0510779	0	0	0	0	0	0
HORVU5Hr1G067380.2		potassium transporter 1	HC	19.5035	10.8908	35.2658	2.14961	1.48071	2.56084	2.72138	1.34617	1.90628	1.76642	1.91846	0.792959	2.1617	0.132679	0.58753	0.0170471	0.20702	0.162968
HORVU5Hr1G068810.2		Protein transport protein SEC23	HC	58.7419	39.606	54.0245	63.7254	14.2727	77.5806	9.2871	68.1681	18.1251	73.6742	20.1189	60.0408	19.8157	49.3418	19.7697	27.5705	20.9906	24.4473
HORVU5Hr1G069380.2		Heavy metal transport/detoxification superfamily protein	HC	0.0589057	0	0.709396	0	0	0	0.305333	0	0.0579553	0	0.0703417	0	0.119143	0	0.594734	0	0.282053	0
HORVU5Hr1G070230.1		Dicarboxylate transporter 2.1	HC	13.4331	19.2313	11.4514	12.2244	9.22802	13.9412	3.31648	16.3964	3.28443	19.817	3.48926	19.3976	6.46669	18.6239	13.9881	11.3338	20.7027	20.4925
HORVU5Hr1G070400.3		ABC transporter G family member 11	HC	0.161915	0.0654454	0.167645	1.02819	0.135588	1.4068	0.0383696	0.891642	0.162679	0.888115	0.183995	0.693124	0.0755241	0.495227	0.098934	0.477473	0.0524711	0.19626
HORVU5Hr1G071780.1		cationic amino acid transporter 5	HC	0.10013	0	0.113883	0	0.027897	0.040927	0	0	0.0318919	0.0264073	0.0757129	0.0775528	0.045937	0.0681717	0.516271	0.185168	0.415457	0.288691
HORVU5Hr1G072780.12		tonoplast dicarboxylate transporter	HC	0.542346	0	0.0630187	0	0	0.0152025	0.105567	0	0.178276	0	0.699535	0.0318601	0.518068	0.159271	4.23927	0.238004	4.25543	2.64478
HORVU5Hr1G075050.6		calcium-transporting ATPase	HC	31.8646	29.8294	13.3632	0.214131	3.82994	0.349558	2.06563	0.362631	3.22121	0.259591	4.01957	0.0979358	3.62892	0.065848	1.12222	0.0297916	0.371341	0.373073
HORVU5Hr1G075620.3		Transport inhibitor response 1-like protein	HC	9.96515	5.50862	15.469	14.6078	5.23982	15.7719	4.24659	13.2464	5.63128	16.9105	7.05467	18.8302	6.47028	16.1814	7.30408	9.62092	9.85444	10.158
HORVU5Hr1G077680.1		High affinity cationic amino acid transporter 1	HC	12.5285	0.97495	18.8975	11.4382	5.55544	13.3507	7.29047	8.61218	5.01966	12.5131	5.66786	8.51973	7.82429	1.86472	0	2.42894	1.44343	0
HORVU5Hr1G080160.23		Sodium/bile acid cotransporter	HC	10.4661	0.748645	10.6316	12.111	0.340968	12.5313	1.19406	8.01152	1.06485	8.97329	1.61261	8.13581	1.81734	5.70929	1.98846	2.29239	2.43253	2.62727
HORVU5Hr1G085110.1		EamA-like transporter family protein	HC	0.815088	0.565146	0.36099	5.41126	0	1.72934	0	4.50563	0	3.78066	0	2.7607	0	3.29449	0.318887	2.18438	0.288735	0.317998
HORVU5Hr1G088350.3		phosphate transporter 4;5	HC	2.58153	0.164313	5.02185	7.14953	0.42921	6.71784	0.364382	5.37901	0.89952	6.0891	1.05298	6.65206	1.3908	5.5474	1.2844	3.5835	1.53263	2.92471
HORVU5Hr1G090010.6		Potassium transporter family protein	HC	5.37974	0.0526255	5.93254	2.88104	0.147294	3.26473	0.37514	3.10025	0.974013	9.69901	1.62552	14.1058	1.52773	17.4014	2.568	11.1625	7.24753	9.40519
HORVU5Hr1G092200.13		Plasma-membrane choline transporter family protein	HC	7.1577	12.4655	8.77108	1.72661	7.27952	1.84283	6.21533	1.46466	6.94893	2.0101	7.25599	1.49361	4.83167	1.22164	4.84418	0.792372	2.6975	1.9449
HORVU5Hr1G094210.4		Protein transport protein sec23-1	HC	9.23146	5.2629	13.723	6.74447	4.3769	7.24948	2.99974	7.05698	5.06339	9.57161	5.68892	7.47192	6.47405	7.60949	5.51715	5.02856	6.71037	7.39462
HORVU5Hr1G094250.2		Magnesium transporter MRS2-I	HC	1.78943	0.233912	0.965403	0.312953	0	0.484564	0.147559	0.079827	0.099351	0.563947	0.410455	0.749419	0.413783	1.57546	3.32107	2.32494	4.28881	5.39519
HORVU5Hr1G094430.8		Copper-transporting ATPase 1	HC	0.315004	0	0.356723	0.0198644	0	0.0185805	0.0621179	0	0.0182861	0.0105428	0.0532362	0	0.0154827	0.0108509	0.0221	0.00919983	0	0
HORVU5Hr1G104020.2		25.3 kDa vesicle transport protein	HC	29.9895	32.7704	38.1281	21.1659	13.101	21.9628	11.9311	21.4587	12.1214	23.7467	13.2236	15.8514	13.7037	17.1783	12.8678	8.82103	12.831	13.1651
HORVU5Hr1G105030.3		Folate-biopterin transporter	HC	2.50955	0.920713	4.30683	5.26817	0.388383	7.83487	0.557989	6.81864	0.79246	9.48287	1.23529	8.57322	1.76316	10.1796	4.05595	5.50225	5.52582	5.98288
HORVU5Hr1G106850.1		ABC transporter G family member 48	HC	0.281856	0.0546517	0.399909	0.955093	0.0435744	2.19407	0.0832339	1.61481	0.455456	2.0346	0.41202	1.28228	0.474252	1.43359	0.435119	0.719988	0.680937	0.721582
HORVU5Hr1G110180.1		phosphate transporter 1;7	HC	1.88732	0	1.34511	0	0	0.144616	0	0	0.312141	0	0.606088	0.0159513	0.117319	0	0.818019	0.205704	1.21365	0.34723
HORVU5Hr1G110220.3		phosphate transporter 1;7	HC	0.294	0.00924	0.291	0.0406	0	0.0706	0.0834	0.0324	0.019	0.0613	0	0.0605	0.141	0.14	0.242	0.0604	2.6e-06	0.204
HORVU5Hr1G111010.1		CBS domain-containing protein / transporter associated domain-containing protein	HC	31.0881	35.3325	25.4438	16.886	9.81254	20.4889	6.41279	16	8.67971	17.6986	7.7127	16.0107	8.37825	13.8641	4.91594	8.46264	3.54061	6.4922
HORVU5Hr1G111460.1		ABC transporter C family member 14	HC	1.50188	0.032976	1.03698	0.21542	0	0.148252	0.0116505	0.0385673	0.0727102	0.0332831	0.124262	0.0184524	0.109799	0.275411	0.868877	0.671827	1.20044	0.584985
HORVU5Hr1G112210.1		Transmembrane amino acid transporter family protein	HC	2.38234	0.214953	1.02339	0.120883	0.346656	0.078905	0.331084	0.0229004	0.175104	0.129806	0.231253	0.0674195	0.11893	0.265926	0.928315	0.675417	0.444356	0.560687
HORVU5Hr1G114000.1		nodulin MtN21 /EamA-like transporter family protein	HC	0	0	0	0	0	0	0	0	0	0	0	0	0	0	0	0	0	0
HORVU5Hr1G114020.4		Facilitated glucose transporter protein 1	HC	13.7291	1.10058	21.8065	42.8728	0.49976	44.3615	1.83853	24.9038	1.76498	24.952	2.10416	17.8511	2.28611	12.638	2.68324	6.60265	1.81269	4.0676
HORVU5Hr1G114360.2		nucleobase-ascorbate transporter 7	HC	0.59991	0.108615	0.480231	8.52847	0.0336853	10.4683	0	5.15507	0	4.24423	0.0131763	1.37782	0.0230826	2.31009	0.0131045	0.873153	0.073991	0.372104
HORVU5Hr1G114470.17		nucleobase-ascorbate transporter 7	HC	4.22	0.348	1.88	24.7	7.81e-08	19.3	0	7.9	0.0166	6.65	0.0583	5.09	6.54e-08	3.95	0.165	3.41	0.125	0.939
HORVU5Hr1G114990.1		GDP-mannose transporter	HC	0.0139995	0.0153545	0	0.253682	0	0.327809	0	0.282122	0	0.487568	0.0125074	0.10443	0	0.0208191	0	0	0	0.0176566
HORVU5Hr1G115500.3		High-affinity nitrate transporter 3.1	HC	0	0	0	0	0	0	0	0	0	0	0	0	0.0257452	0	0	0	0.0304022	0
HORVU5Hr1G117080.1		phosphate transporter 1;4	HC	0.0095127	0	0.0274392	0	0	0.00710077	0	0	0	0.0174422	0.0169976	0.0294386	0	0	0.070171	0	0.0127577	0
HORVU5Hr1G118590.1		ammonium transporter 2	HC	0	0	0	0.504641	0	0.70106	0	0.13233	0.0239942	0.117116	0	0.130008	0.0123212	0.150834	0.0674397	0.200307	0.060488	0.018518
HORVU5Hr1G124450.1		Heavy metal transport/detoxification superfamily protein	HC	13.6252	0.0173532	10.9935	0.720213	0.483009	0.562075	2.87039	0.286407	0.628208	0.811457	0.744881	0.504903	0.293042	0.38974	0.837599	0.446623	0.212507	0.234695
HORVU5Hr1G124650.12		ABC transporter G family member 48	HC	0.0844795	0.0364136	0.12514	0.783155	0	1.78847	0.0572225	2.36593	1.49058	3.87562	0.74571	3.64335	0.779935	3.28161	0.234675	2.00049	0.134483	1.26366
HORVU5Hr1G125010.1		ABC transporter G family member 3	HC	7.37219	3.56623	8.63417	16.2227	0.592439	14.1682	0.563311	9.03638	1.03575	7.73412	1.59036	4.27081	0.983688	5.88812	0.900332	3.13247	0.879424	1.93178
HORVU5Hr1G125030.6		Heavy metal transport/detoxification superfamily protein	HC	0.154525	0	0	0.119631	0	0.0316683	0	0	0	0.03065	0	0.0269449	0	0.102277	0	0.360154	0	0.080342
HORVU6Hr1G000440.3		Bidirectional sugar transporter N3	HC	4.57427	4.94288	1.09631	1.55916	0	1.05327	0.115724	0.222351	2.07693	0.0731941	0.664077	0	0.269618	0.0846176	0.400921	0.0523728	0.111237	0.028158
HORVU6Hr1G000500.17		nodulin MtN21 /EamA-like transporter family protein	HC	4.11463	2.30267	5.71034	4.80765	0.793359	6.29682	1.07765	4.68638	1.30879	5.1302	1.56138	5.47234	1.63397	3.44255	2.20179	2.0181	1.91876	2.14473
HORVU6Hr1G000600.1		nodulin MtN21 /EamA-like transporter family protein	HC	0	0	0	0	0	0	0	0	0	0	0	0	0	0	0	0	0	0
HORVU6Hr1G001480.1		Transmembrane amino acid transporter family protein	HC	14.6165	0.551702	12.6667	2.58896	0.38324	3.66784	1.82699	3.83139	1.82403	5.9159	2.92661	3.61795	1.91908	7.47588	0.645512	5.65695	0.41451	2.91601
HORVU6Hr1G005720.1		high affinity nitrate transporter 2.6	HC	0	0	0	0	0	0	0.126546	0	0.0944296	0	0.128037	0	0.0317917	0	0.0768543	0	0.115684	0
HORVU6Hr1G005770.1		high affinity nitrate transporter 2.6	HC	0	0	0	0	0	0	0	0	0	0	0	0	0.0120941	0	0.014575	0.0273371	0.026542	0
HORVU6Hr1G005780.1		high affinity nitrate transporter 2.6	HC	0	0	0	0	0	0	0	0	0.0241359	0	0	0	0.0134956	0	0	0	0	0
HORVU6Hr1G005930.1		high affinity nitrate transporter 2.6	HC	0	0	0	0	0	0	0	0	0	0	0.0103035	0	0	0	0	0	0	0
HORVU6Hr1G009000.1		Heavy metal transport/detoxification superfamily protein	HC	0.152301	0	0.054188	0.0488633	0	0.128993	0	0.0515857	0	0.058626	0	0.622847	0.033606	4.32409	3.5529	16.8311	6.36874	6.18177
HORVU6Hr1G009280.4		copper ion transmembrane transporters	HC	6.25359	3.74932	8.98711	5.70517	1.63539	5.36517	1.49518	3.73005	1.9649	4.36143	2.36208	3.17944	2.58355	4.19594	1.81002	3.50508	1.66382	2.49904
HORVU6Hr1G018070.12		Zinc transporter 2	HC	0.0352483	0	0.100167	0.0397577	0	0	0	0	0	0	0	0	0.0184342	0	0.0162507	0	0	0
HORVU6Hr1G019080.19		ABC transporter G family member 36	HC	5.31198	5.8963	6.89023	5.39897	3.82292	9.35968	2.39142	11.8425	4.03382	20.1167	3.56943	19.1305	4.38684	28.7677	9.33535	21.3701	18.1672	22.9039
HORVU6Hr1G025520.1		sugar transporter 1	HC	0.044619	0	0	0	0	0	0	0	0	0	0	0	0	0	0	0	0	0
HORVU6Hr1G029520.3		Bidirectional sugar transporter N3	HC	8.29373	0.272877	15.9283	8.52705	0.0642243	6.65653	1.03595	3.71181	0.729794	6.15061	1.18255	6.07152	1.65465	13.8324	8.81505	10.677	16.2279	14.9099
HORVU6Hr1G030000.1		Protein transport protein Sec61 subunit gamma	HC	204.154	73.3208	81.9568	84.0606	10.337	57.9072	23.8438	13.5068	9.06651	18.0974	11.8516	14.3313	6.35117	13.9417	15.0282	15.5044	7.53758	9.83497
HORVU6Hr1G030590.21		calcium-transporting ATPase	HC	32.0665	28.6195	55.4006	57.2738	17.1067	70.8479	12.9396	37.1358	18.191	29.3467	19.9063	18.7413	18.5876	10.2744	14.636	4.3915	11.1842	7.63612
HORVU6Hr1G031360.1		high-affinity K+ transporter 1	HC	0	0	0.09696	0.0159308	0	0	0	0.0327456	0.00832647	0	0.0130635	0.0171134	0.0229404	0.0560295	0	0	0.0126169	0
HORVU6Hr1G031960.1		Copper-transporting ATPase 2	HC	5.04382	1.37477	8.79778	5.69222	1.10301	13.6688	1.58669	16.2734	2.95579	21.1106	4.66227	19.2768	7.30371	20.4047	11.7627	11.297	20.9706	17.8513
HORVU6Hr1G031970.2		Copper-transporting ATPase 1	HC	12.967	3.24047	24.6232	18.0497	1.94191	29.5791	3.82984	30.3449	4.98774	39.3051	7.95255	34.1484	13.3222	39.2897	24.3601	22.3697	36.6877	31.7196
HORVU6Hr1G032870.4		Potassium transporter family protein	HC	3.38266	1.46606	7.64884	3.73144	1.2765	8.01741	1.88106	9.40153	1.21395	16.4056	3.261	21.4197	6.30453	13.3632	7.61029	5.51248	6.29203	7.50073
HORVU6Hr1G033380.2		Copper-transporting ATPase 1	HC	7.64014	1.18501	9.80892	10.3394	0.777846	16.2147	1.47863	15.9098	2.1902	24.0243	3.50915	24.8151	5.9389	26.5849	12.9583	16.5931	23.1738	22.2546
HORVU6Hr1G033420.1		Zinc transporter ZupT	HC	26.0055	6.00433	46.6049	40.1739	2.51532	41.6253	6.15498	27.7242	5.29035	33.9454	6.55019	32.7756	7.80128	42.9511	16.567	30.4171	23.4431	32.2932
HORVU6Hr1G034900.1		Transmembrane amino acid transporter family protein	HC	10.8474	4.19392	16.2683	14.9069	4.59239	16.3982	6.15062	17.9278	9.68906	33.2084	12.754	25.1395	13.3524	63.4568	39.3175	50.154	44.8013	54.5932
HORVU6Hr1G036800.21		ABC transporter G family member 39	HC	0.393397	0.0637647	0.171318	0.0970091	0.0112718	0.0826581	0.13397	0.147533	2.51032	0.265094	1.62523	0.0742852	1.63556	0.650811	13.5431	0.0389831	21.0831	11.603
HORVU6Hr1G038520.24		ABC transporter ATP-binding protein NatA	HC	6.89185	2.89542	5.22353	8.46847	2.01578	7.38681	1.90819	5.37119	2.60566	6.51469	2.31595	6.4594	2.73622	5.21118	2.04009	1.86978	2.71173	2.52442
HORVU6Hr1G042410.33		Magnesium transporter NIPA2	HC	10.8589	6.26202	26.7841	15.9497	3.15204	18.4787	4.58735	23.0498	5.08676	32.4924	5.0589	34.1946	9.0729	33.756	13.2305	23.969	23.8084	27.4842
HORVU6Hr1G048290.10		Vesicle transport protein SFT2B	HC	59.4155	16.6587	90.3628	170.96	9.13179	197.837	9.92322	152.891	10.8172	167.721	13.4108	122.249	17.6694	126.566	17.4571	73.4503	27.3785	63.3491
HORVU6Hr1G049910.2		UDP-galactose transporter	HC	15.0463	6.602	26.5676	36.0239	2.92968	38.9874	3.1978	33.541	4.17074	40.9788	5.36393	32.4332	8.66279	47.7305	15.4634	34.9938	31.1082	38.7613
HORVU6Hr1G052250.2		Choline transporter-like protein 1	HC	7.85382	1.05996	11.8803	7.70142	0.454614	8.9156	0.890651	8.52836	0.794544	8.13541	1.55085	6.88189	2.40916	5.36209	3.14137	2.19249	2.93585	3.14017
HORVU6Hr1G053100.4		phosphate transporter 2;1	HC	3.69747	0	9.01925	0.670952	0	0.0443317	0.308298	0.041696	0.727018	0.140467	0.540498	0.046522	1.00738	0	0.0548423	0.037496	0	0
HORVU6Hr1G054720.4		Got1/Sft2-like vescicle transport protein family	HC	181.398	89.6497	263.741	254.641	18.6632	204.875	32.6788	160.815	26.6177	174.227	39.2826	159.116	56.4119	138.014	56.9069	72.9956	87.5023	102.334
HORVU6Hr1G055030.3		CMP-sialic acid transporter 5	HC	21.84	12.3816	35.3782	29.0754	4.55588	34.4892	5.74303	33.4838	7.42267	38.5083	8.42338	31.0558	12.757	29.6189	15.4748	16.4397	19.5448	23.2378
HORVU6Hr1G055960.1		Bidirectional sugar transporter N3	HC	53.5532	13.3322	191.134	20.6799	6.58288	18.7397	22.426	8.37888	13.4637	10.8868	17.1901	8.68124	8.90303	16.2077	28.116	27.6211	27.2145	20.9556
HORVU6Hr1G056950.3		Nucleotide/sugar transporter family protein	HC	0	0	0	0	0	0	0	0	0	0	0	0	0	0	0	0	0	0
HORVU6Hr1G057090.8		Nucleotide-sugar transporter family protein	HC	13.8902	9.01234	23.319	11.822	3.44211	14.9377	3.26313	12.5399	4.08002	14.776	5.28647	10.6695	5.30733	8.21127	4.01219	2.6397	4.01971	4.81979
HORVU6Hr1G057870.1		ammonium transporter 1;1	HC	0.0220684	0	0	0	0	0	0	0	0	0	0	0	0	0	0	0	0	0
HORVU6Hr1G058690.1		phosphate transporter 1;4	HC	0	0	0	0	0	0	0	0	0	0	0	0	0	0	0	0	0	0
HORVU6Hr1G061740.1		Metal transporter Nramp1	HC	0	0.226351	0.39627	0	0.356908	0.0872683	0	0.163919	0.523046	0	0.244059	0	0	0	0	0	0	0
HORVU6Hr1G064740.1		Transmembrane amino acid transporter family protein	HC	2.24934	0.0277902	1.92648	0.537992	0.0876388	0.297929	0.223205	0.0630903	0.0546253	0.170497	0.0787621	0.076908	0.102183	0.73684	2.35135	2.05969	2.23224	1.41471
HORVU6Hr1G065080.2		aluminum-activated malate transporter 1	HC	0.0767147	0	0.304659	0	0.0316985	0.0154785	0.0538215	0	0.0921948	0	0.0748559	0	0.0529693	0	0.679098	0	0.563173	0.340863
HORVU6Hr1G067030.1		sugar transporter 6	HC	0	0	0	0	0	0	0	0	0	0	0	0	0	0	0	0	0	0.19029
HORVU6Hr1G067310.1		Protein transport protein SEC23	HC	0	0	0	0	0	0	0	0	0	0	0	0	0	0	0	0	0	0
HORVU6Hr1G067430.2		oligopeptide transporter 4	HC	11.78	0.111002	5.21111	0.624177	0	0.300124	0.0580595	0.0537613	0.0546917	0.088698	0.00891703	0.0210396	0.0137231	0.0235544	0.0271956	0	0.027191	0.0377002
HORVU6Hr1G068230.1		Amino acid permease family protein	HC	0.87167	0.386988	0.856246	2.47204	0.214053	3.76437	0.389405	1.50883	0.786365	2.92118	0.985951	3.17471	1.3132	2.91978	4.21567	1.83192	3.21484	2.04983
HORVU6Hr1G071840.3		amino acid permease 3	HC	0.345535	0.01367	0.486672	0.0194237	0	0.0189467	0.197643	0	0.181804	0	0.256146	0	0.167732	0	0.35378	0	0.0486682	0.0160541
HORVU6Hr1G071960.4		Nucleotide/sugar transporter family protein	HC	1.16634	0.153808	0.156921	0.057201	0	0	0	0	0	0	0.060559	0	0	0	0.0467613	0	0	0
HORVU6Hr1G073030.4		Potassium transporter family protein	HC	16.4536	0.228612	32.0431	18.6691	1.12957	26.4221	3.55379	30.5349	2.44148	46.6386	3.7586	45.3062	3.45437	59.7494	6.00677	46.1924	13.8355	25.8177
HORVU6Hr1G073510.2		Potassium transporter family protein	HC	1.55762	0.00762153	3.09872	0.127695	0.0212138	0.173241	0.144077	0.029075	0.175675	0.033307	0.0899474	0.0108706	0.114614	0.0263374	0.21028	0.0417793	0.210666	0.13149
HORVU6Hr1G073910.1		intracellular protein transport	HC	66.2588	19.4312	23.7205	21.6617	2.48572	40.0731	4.92398	11.5857	3.38297	14.5245	4.18394	15.7755	2.82785	13.4859	23.0234	41.2129	12.2557	12.0103
HORVU6Hr1G076320.7		nucleobase-ascorbate transporter 7	HC	74.9875	58.9549	60.44	173.499	45.141	165.001	28.5772	104.986	34.4274	119.079	46.1029	104.571	60.85	112.704	111.356	76.9326	158.674	122.011
HORVU6Hr1G080260.1		nodulin MtN21 /EamA-like transporter family protein	HC	2.37124	0	6.80758	0.0656761	0.390034	0.0238069	2.35925	0	0.286638	0.273565	0.800038	0.364809	0.450091	0	0.088354	0	0	0
HORVU6Hr1G080270.21		nodulin MtN21 /EamA-like transporter family protein	HC	0.127792	0	0.0489566	0	0	0	0.0410055	0	0	0	0	0.0247508	0.0165489	0	0	0	0	0
HORVU6Hr1G080420.29		sugar transporter 2	HC	0.280915	0.0614296	0.282066	0.0936653	0	0	0	0	0.133418	0	0.164441	0.049096	0	0	0	0.0395707	0.035994	0.0792837
HORVU6Hr1G083660.3		Nuclear transport factor 2 (NTF2) family protein	HC	3.41094	0.99443	0.729797	1.35768	0.156897	1.12041	0.466197	0.237895	0.120581	0.379494	0.153205	0.621175	0.0538868	0.673137	0.712058	1.89362	0.70013	0.779606
HORVU6Hr1G083720.2		Transmembrane amino acid transporter family protein	HC	24.6989	8.29037	33.3805	66.9276	15.8365	62.3205	9.96175	73.8803	19.4625	88.5493	21.659	79.1599	29.9377	80.7232	31.685	55.4309	36.86	48.0059
HORVU6Hr1G083770.2		equilibrative nucleoside transporter 6	HC	14.2847	2.07988	16.2614	11.0437	1.14229	7.8808	1.73888	4.01586	2.01222	5.31048	3.11953	5.14285	1.71118	5.06457	4.44015	5.73406	3.11675	4.28772
HORVU6Hr1G084290.2		sugar transporter protein 7	HC	0	0	0.0191557	0	0	0	0	0	0.0308442	0	0	0	0.056877	0	0.035161	0	0.0260719	0
HORVU6Hr1G084900.3		EamA-like transporter family protein	HC	0.252097	0.190936	0.36269	1.95405	0	0.829786	0	1.34754	0.0978003	1.60674	0.170364	1.90936	0.124946	1.41165	0	0.560955	0.189829	0.549061
HORVU6Hr1G085890.2		ABC transporter ATP-binding protein ARB1	HC	106.881	56.015	109.097	157.376	29.2254	223.748	29.1708	250.603	38.8915	405.653	49.6661	469.464	58.4461	602.397	133.899	377.579	210.434	301.759
HORVU6Hr1G085980.2		ABC transporter F family member 3	HC	6.47045	0.313351	0.509593	1.61698	0	1.63081	0.943708	0	0.681135	1.05225	0.736527	1.85009	0.38086	2.40644	0.432453	12.4925	3.14248	1.38185
HORVU6Hr1G088850.1		ABC transporter ATP-binding protein YtrE	HC	30.1318	7.25719	33.6054	35.7014	2.55531	40.8029	6.15628	36.8817	6.8388	44.1295	9.31534	38.3062	10.1711	40.1499	11.0155	35.9718	14.3409	23.871
HORVU6Hr1G089130.9		Phosphate transporter PHO1-2	HC	1.70801	0.695017	13.6919	0.0774303	0.555119	0.107941	2.8919	0.147663	1.74527	0.146629	1.84048	0.104661	2.37944	0.144577	3.1853	0.0403623	2.80596	0.500202
HORVU6Hr1G089190.3		Phosphate transporter PHO1-2	HC	10.9165	2.00626	83.917	0.184476	1.71842	0.216166	9.48597	0.198788	7.49894	0.711267	8.2522	0.157397	10.129	0.286178	9.92609	0.0568507	9.28092	3.46729
HORVU6Hr1G089540.2		Sugar transporter SWEET	HC	0.0228248	0	0.196922	0.0257447	0	0	0.0654579	0	0.220238	0	0.212926	0	0.155272	0	0.480012	0	0.0263244	0
HORVU6Hr1G089600.1		Sugar transporter SWEET	HC	0.053426	0	0.472465	0	0.0543666	0	0.548943	0.0249692	0.674586	0	1.82209	0.0278591	1.66853	0	1.24784	0	0.064962	0.0449217
HORVU6Hr1G091510.2		ABC transporter family protein	HC	0.472318	0.331912	0.167859	0.0277113	0.0318497	0	0.0946367	0	0.0325889	0	0.0634767	0.00816037	0.0699255	0	0.0584719	0	0.0129786	0.0197816
HORVU6Hr1G093600.9		sucrose transporter 2	HC	9.69399	6.97407	12.9327	18.7082	2.50955	26.8543	2.63777	23.4923	3.9235	26.5388	6.68415	21.6664	6.50299	26.4303	8.80457	16.5172	9.83211	13.5485
HORVU6Hr1G095020.1		sugar transporter protein 7	HC	0	0	0	0	0	0	0	0	0	0	0	0	0	0	0	0	0	0
HORVU6Hr1G095110.1		Zinc transporter 5	HC	7.53771	2.41141	8.34454	7.50551	0.548303	8.98202	1.18488	7.8223	1.3451	11.2296	1.71683	11.2622	2.41346	17.0617	5.99266	11.2909	10.921	13.0174
HORVU6Hr1G095380.12		multidrug MFS transporter	HC	12.5133	0.153359	11.9565	2.16281	0.144455	1.93254	0.858455	1.08659	0.476144	0.466966	0.353361	0.231752	0.243335	0.0469127	0.116349	0.0374723	0	0
HORVU7Hr1G002200.2		nodulin MtN21 /EamA-like transporter family protein	HC	0.677558	0.0475304	4.48524	0.03805	0.102985	0	0.612012	0	0.269547	0.119506	0.338688	0.133226	0.294763	0.911799	1.24688	1.35108	1.14773	1.00155
HORVU7Hr1G002600.1		nodulin MtN21 /EamA-like transporter family protein	HC	2.0125	0	5.39245	0.0200869	0	0.0558631	0.046155	0.0786704	0.0157917	0.0257318	0	0.0504803	0.0187177	0	0	0	0	0
HORVU7Hr1G002780.4		nodulin MtN21 /EamA-like transporter family protein	HC	0	0	0	0	0	0	0	0	0	0	0	0	0	0	0	0	0	0
HORVU7Hr1G003870.15		Vacuolar iron transporter (VIT) family protein	HC	13.771	7.93059	11.8033	6.18866	1.46359	10.9243	1.71562	9.59927	1.92888	12.7419	1.99885	13.5836	1.9284	13.3108	2.71604	9.58558	3.88019	5.20649
HORVU7Hr1G003880.2		Vacuolar iron transporter (VIT) family protein	HC	10.6666	1.26214	6.77408	9.96371	0.380916	19.3636	0.396293	15.1899	1.25705	21.4548	1.61944	23.0959	3.34773	19.7742	5.74411	12.8296	10.1197	11.7974
HORVU7Hr1G008820.1		high-affinity nickel-transport family protein	HC	0.343817	0.0255672	0	0.039457	0	0.0909191	0	0.0239666	0.0146153	0	0.0132716	0	0	0	0.0273945	0	0	0
HORVU7Hr1G009610.5		oligopeptide transporter 7	HC	5.13266	0.764774	11.0632	0.809153	0.312744	1.66506	0.360331	0.809353	1.05461	0.798817	1.79123	0.361633	1.56741	0.257215	1.37606	0.113095	0.981148	0.74919
HORVU7Hr1G009770.2		oligopeptide transporter 7	HC	0.630598	0.0787521	1.37164	3.59481	0.021042	3.95319	0.160774	1.59363	0.175256	1.77062	0.310742	1.44696	0.35287	1.39391	0.604922	1.28686	0.381882	0.82731
HORVU7Hr1G014870.1		ABC transporter G family member 14	HC	1.88509	0	1.01515	0.0305823	0	0.0614967	0.042704	0	0	0.0476157	0.0171984	0	0.0166634	0	0.030386	0.0103875	0	0
HORVU7Hr1G019700.4		nodulin MtN21 /EamA-like transporter family protein	HC	1.05766	0.375374	0.080152	0.0267492	0.534346	0	0.272183	0	0.642833	0	0.871892	0	0.608533	0	0.501961	0	0.0804101	0.0441847
HORVU7Hr1G019890.1		sulfate transporter 3;4	HC	2.99674	0.0601302	1.85661	0.875644	0.026341	0.385195	0.514336	0.0984139	0.43563	0.221402	0.911359	0.142667	0.326968	0.118498	2.11413	0.240452	0.261359	0.185278
HORVU7Hr1G021200.1		Oligosaccharyltransferase complex/magnesium transporter family protein	HC	0	0	0	0	0	0	0	0	0	0	0	0	0	0	0	0	0	0
HORVU7Hr1G022910.2		Nucleotide/sugar transporter family protein	HC	5.06629	2.99454	9.00362	10.7153	1.1571	14.0993	1.05509	9.18745	2.08507	8.22778	1.79632	4.03864	1.77379	7.30988	0.620927	3.41628	0.328437	1.96787
HORVU7Hr1G024960.12		ABC transporter C family member 10	HC	5.67739	0.661792	7.8139	11.0564	0.244206	16.7153	0.897718	14.0869	2.04352	25.0869	2.76349	27.2789	3.09647	38.9011	7.94913	26.7812	16.7819	19.7633
HORVU7Hr1G024980.9		ABC transporter C family member 10	HC	7.34456	0.128635	13.0474	6.9941	0.752292	9.30941	1.88218	12.0849	3.64718	31.7532	5.50092	43.7455	6.60133	31.8994	2.8012	19.3327	4.30938	9.30193
HORVU7Hr1G025000.3		ABC transporter C family member 10	HC	3.2443	0.251089	4.71482	4.47502	0.297243	10.6625	0.663581	12.527	2.25039	28.1445	3.22265	35.9615	8.36416	61.3514	32.5085	45.5735	39.5816	40.3831
HORVU7Hr1G025040.2		ABC transporter C family member 10	HC	0.0397964	0.00492707	0.0531477	0.146493	0	0.149697	0.0148386	0.22247	0.00435777	0.263896	0.0310453	0.263295	0.052823	0.328886	0.0634594	0.20971	0.182061	0.238586
HORVU7Hr1G025110.3		ABC transporter C family member 10	HC	0.0980893	0.0511767	0.191903	1.44776	0	2.2062	0.0434282	1.88711	0.0313449	2.49682	0.016947	1.66379	0.0515039	0.432134	0.208432	0.168298	0.0803418	0.127134
HORVU7Hr1G025230.3		ABC transporter C family member 10	HC	0.0202318	0	0	0.0261413	0	0.0709706	0.0524351	0.0724328	0.0089702	0.0332585	0.0120798	0	0	0	0.00932753	0.0109849	0	0.0127585
HORVU7Hr1G028530.5		GDP-mannose transporter 1	HC	10.0039	4.4068	10.8406	6.43475	1.12663	6.99667	1.14776	6.49858	2.65999	7.07153	2.28746	6.16525	2.4387	3.82673	2.23769	1.93456	2.11079	2.8205
HORVU7Hr1G030160.4		Bidirectional sugar transporter N3	HC	11.8929	3.29347	45.5659	21.6798	0.38694	19.7957	0.98549	10.1265	2.15351	18.0703	4.37965	17.0257	2.54628	17.709	24.3123	41.5398	13.3967	8.75501
HORVU7Hr1G031350.2		UDP-N-acetylglucosamine (UAA) transporter family	HC	6.59	2.14	8.44	3.72	3.95e-09	8.25	9.69e-10	5.43	2.22	13.3	1.78	11.4	2.46	5.05	1.58	3.07	4.55	1.07
HORVU7Hr1G031650.3		sugar transporter 4	HC	0.0459233	0	0	0	0	0	0	0	0	0	0	0	0	0	0	0.0144756	0	0
HORVU7Hr1G033370.1		Magnesium transporter protein 1	HC	78.5856	46.4704	55.4989	35.2497	7.98261	26.9352	13.0258	15.2525	8.84256	14.1464	10.3857	9.33361	7.63182	10.5967	9.46306	8.86483	6.94949	7.83047
HORVU7Hr1G035430.1		nodulin MtN21 /EamA-like transporter family protein	HC	21.1922	0.063701	35.6418	0.0692373	0.890131	0.0710151	7.51708	0.0215165	2.49784	0.0443473	3.42376	0.0477524	2.86684	0.0353423	5.06541	0	0.0706976	0.019384
HORVU7Hr1G037750.28		ABC transporter G family member 48	HC	0.151636	0.102603	0.131402	0.303582	0.0186946	0.881155	0.015871	0.879295	0.0517017	1.08251	0.0116644	0.661671	0.0323539	0.539242	0.041352	0.209877	0.0505493	0.185634
HORVU7Hr1G038300.34		Transmembrane amino acid transporter family protein	HC	3.2259	0.70775	2.2773	10.0249	0.139707	11.509	0.118606	7.41045	0.246238	7.118	0.256556	5.92816	0.311274	3.43937	0.413242	2.40629	0.403162	0.577928
HORVU7Hr1G038330.1		amino acid permease 1	HC	10.3934	3.08102	4.04544	0.0849155	1.57704	0.260766	1.25653	0.177344	1.04567	0.576966	2.36033	0.299385	2.10462	0.152406	7.00756	0.267388	7.44441	4.60814
HORVU7Hr1G039670.2		amino acid permease 1	HC	24.7466	34.8267	6.58702	0.0164599	7.8268	0	3.70512	0	3.09803	0	1.37827	0	0.693332	0	0.957913	0	0.066875	0.0737144
HORVU7Hr1G042800.14		Potassium transporter family protein	HC	5.03938	1.11278	10.4353	4.63205	1.01594	8.24239	1.3184	11.3433	3.28363	15.4292	5.52985	15.7557	7.97453	29.3548	21.2832	21.4036	31.3789	32.3341
HORVU7Hr1G045090.1		Protein transport protein SFT2	HC	19.4071	6.58122	23.533	18.1303	0.873024	18.0805	3.95286	11.5879	2.66796	12.0283	3.93862	10.6115	5.05561	7.68032	6.27173	5.33425	5.73737	7.30727
HORVU7Hr1G045290.1		aluminum-activated malate transporter 9	HC	4.70713	1.45477	3.75042	40.941	0.150824	38.4911	0.154397	10.8089	0.272037	5.68074	0.282079	2.29342	0.141468	1.16718	0.144859	0.314924	0.0814999	0.174666
HORVU7Hr1G047210.23		Phosphate transporter PHO1-3	HC	0.991221	0.0396737	3.02323	0.106153	0.0191542	0.00468343	0.325222	0.008797	0.0308388	0.0181314	0.025789	0	0.00659453	0	0	0	0	0
HORVU7Hr1G047470.1		Phospholipid-transporting ATPase 10	HC	16.5515	6.96163	22.6331	17.0478	3.24101	25.1948	4.28396	17.3415	7.22905	17.217	10.2574	11.0354	12.1132	8.54593	11.3202	3.91275	10.048	7.79154
HORVU7Hr1G048770.2		Copper-transporting ATPase 1	HC	18.7742	7.49651	33.2368	44.5296	3.6683	41.4384	4.90888	37.1933	4.69313	41.3919	6.91326	38.0963	9.55906	28.5232	10.0377	15.3948	11.2174	15.6933
HORVU7Hr1G050030.4		tonoplast dicarboxylate transporter	HC	0.307227	0	0.638323	0.229768	0.0422742	0.200486	0.179445	0.0223414	0.200212	0.0253905	0.275929	0.0866503	0.0985798	0	0.153221	0	0	0.0174651
HORVU7Hr1G050750.6		Potassium transporter 26	HC	0.0381653	0.0127836	0.133364	0.043265	0	0.0442887	0.0876233	0.0895887	0.0672084	0.282405	0.125621	0.157517	0.249286	0	0.0876222	0.042628	0.0342653	0.0428
HORVU7Hr1G051110.1		Heavy metal transport/detoxification superfamily protein	HC	0.487569	0	0	0	0	0.637217	0	0	0	0	0	0	0	0	0	0	0	0.269569
HORVU7Hr1G052560.1		calcium-transporting ATPase	HC	34.7801	8.9382	39.7855	42.4644	3.02373	56.9306	4.47637	57.511	6.20751	65.1066	9.83961	51.1092	8.91661	29.8093	6.04449	17.3732	8.06483	16.8964
HORVU7Hr1G054440.1		nuclear transport factor 2A	HC	86.8092	17.1386	29.9581	29.5649	4.03063	25.1832	5.47494	9.54364	3.80408	16.249	3.29547	20.2996	2.26158	23.7021	9.50041	50.434	12.1019	18.9558
HORVU7Hr1G056530.34		ABC transporter G family member 45	HC	2.33162	2.64163	9.21056	3.88533	1.38877	6.68928	1.17901	1.31976	11.353	1.54021	16.1439	2.53976	20.6764	1.72335	10.8892	1.57333	7.43373	5.00635
HORVU7Hr1G058130.6		Cation-chloride cotransporter 1	HC	25.8788	9.54296	34.5306	42.5311	2.72235	54.5342	5.31935	47.4307	6.16801	53.5944	8.8537	40.8535	10.0732	34.4965	11.0324	15.9828	12.8811	13.5351
HORVU7Hr1G058340.1		Protein transport protein SEC31 homolog B	HC	0.94999	0.417987	0.409218	0	0	0.0960653	0	0	0	0	0	0	0	0	0	0.766068	0.148428	0
HORVU7Hr1G063220.1		Dicarboxylate transporter 2.1	HC	56.0181	21.1347	51.0716	70.8762	2.414	70.1253	5.63581	48.1618	4.97829	48.3484	6.91678	36.2298	11.1468	50.3258	19.5605	32.0362	27.2158	34.8377
HORVU7Hr1G063300.11		Magnesium transporter NIPA2	HC	15.3379	3.97526	16.1323	20.9925	1.02118	19.1593	1.48618	7.29176	1.75387	4.88233	3.60351	1.33347	4.47704	0.324091	2.00957	0.174808	1.80354	0.78528
HORVU7Hr1G065280.2		Transmembrane amino acid transporter family protein	HC	21.0882	9.98088	36.4996	13.5069	4.76658	18.8269	5.54706	15.9634	7.92258	18.8323	9.90137	15.3615	13.544	11.5393	15.2066	6.22005	19.1257	17.5972
HORVU7Hr1G066630.1		Vesicle transport protein SFT2B	HC	29.6249	19.3418	24.2974	22.0157	5.23649	16.0634	8.39718	10.4617	8.5154	9.89676	11.2116	10.4368	9.41831	7.02695	20.4855	3.17455	18.1599	13.2464
HORVU7Hr1G067000.1		Bidirectional sugar transporter N3	HC	0.112615	0	0	0	0	0	0	0	0	0	0	0	0	0	0	0	0	0
HORVU7Hr1G069030.1		sugar transporter 1	HC	0.687807	0.033037	0.53438	0.0158629	0	0.0162621	0	0.0328471	0	0.0157392	0	0.0170404	0.0220322	0	0	0	0.0438263	0.0412361
HORVU7Hr1G073550.1		Nucleotide/sugar transporter family protein	HC	14.2464	4.35277	18.7579	16.7347	1.42239	25.5227	1.98661	20.0298	2.77698	23.7308	3.32183	18.7804	3.50418	22.2611	3.87861	12.7861	7.22439	10.5183
HORVU7Hr1G074050.2		Zinc transport protein ZntB	HC	0.499418	0.826184	0.422713	0.856978	0.474858	0.807156	0.372125	0.360292	0.41387	0.034577	0.534173	0.0555423	0.2575	0	0.168506	0.0150863	0.318785	0.136032
HORVU7Hr1G074640.13		lysine histidine transporter 1	HC	1.37928	0.116236	1.01333	2.25371	0.0408343	3.17693	0.485333	1.14889	1.86364	0.877848	1.96714	0.894666	1.29194	1.24032	1.875	1.95245	2.01054	1.87287
HORVU7Hr1G074660.3		Transmembrane amino acid transporter family protein	HC	0.835846	0.157829	0.234684	1.29753	0	1.44996	0.127631	0.300707	0.716559	0.21175	0.526894	0.154045	0.505235	0.186488	0.720356	0.114993	0.359038	0.188719
HORVU7Hr1G077470.7		GDP-mannose transporter 1	HC	5.07001	7.96765	9.66307	2.3293	5.40498	2.9172	5.43466	3.27013	6.67481	5.19014	5.73914	5.81677	4.86106	3.48516	1.91145	2.40557	0.739268	1.75762
HORVU7Hr1G077640.13		EamA-like transporter family protein	HC	15.3849	2.90617	13.466	1.0274	0.955273	0.926118	1.8923	0.805093	2.74737	0.902018	3.65967	0.359094	4.11576	0.585482	4.32369	0.375738	3.77467	2.87788
HORVU7Hr1G078330.1		Divalent metal cation transporter MntH	HC	0.0758925	0.0134383	0.0415297	2.84885	0.0374042	7.01076	0.158773	3.06434	0.450888	2.6238	0.822101	1.3642	1.5409	0.809407	2.97997	0.23624	1.88593	0.819845
HORVU7Hr1G078870.10		ABC transporter substrate-binding protein	HC	16.7207	6.67935	21.538	17.9663	5.07629	22.9931	5.05188	22.8034	5.53772	29.0237	6.1039	28.2014	6.21776	26.418	8.72002	19.0341	11.44	13.5181
HORVU7Hr1G080670.9		intracellular protein transport protein USO1-related	HC	6.86867	2.63802	11.4393	13.4831	0.884071	14.8591	1.41579	11.9494	2.05906	14.201	2.84166	10.413	3.76886	14.3631	7.52734	8.50274	11.8981	11.0247
HORVU7Hr1G081250.1		ABC transporter G family member 8	HC	2.62007	0.0188317	0.926883	3.2387	0	3.72851	0	0.939326	0.0084464	0.973357	0.0153398	0.144034	0	0.0383007	0.0108741	0.0832049	0	0
HORVU7Hr1G081320.3		aluminum-activated malate transporter 1	HC	0.0285338	0	0	0.0622683	0	0.0726422	0.0225147	0	0.0399564	0.0324628	0.0295333	0.0735778	0.125067	0.367607	3.52136	0.888681	3.84619	1.96464
HORVU7Hr1G081620.1		Organic cation/carnitine transporter 4	HC	0.102788	0	0	0.115937	0	0.0767263	0	0	0	0	0	0.26113	0	0	0	0	0	0.130123
HORVU7Hr1G085180.1		UDP-galactose transporter 3	HC	114.506	85.5801	139.051	93.9041	17.0991	73.1463	20.0962	48.8817	17.1923	48.341	22.0923	35.3789	16.819	30.3747	23.2039	18.0048	21.173	20.4537
HORVU7Hr1G085680.3		ABC transporter ATP-binding protein NatA	HC	1.46988	0.244462	2.17658	3.78896	0.101348	4.20155	0.458883	3.94896	0.319974	4.65887	0.48994	4.12673	0.690094	1.79406	0.597751	0.420565	0.35022	0.4194
HORVU7Hr1G087490.2		Zinc transporter 10	HC	8.27837	2.38592	4.12338	7.34495	0.482428	9.47702	0.819123	7.24832	1.19606	7.88991	1.87841	8.06374	2.35751	7.80082	2.38354	5.04897	2.3558	2.5617
HORVU7Hr1G087590.9		Phospholipid-transporting ATPase 6	HC	26.2791	18.3084	30.6499	13.597	8.31928	27.4051	4.24158	22.998	11.7782	25.0423	13.1111	17.943	12.8011	12.3211	8.29299	5.61611	7.53707	6.8165
HORVU7Hr1G088210.25		ABC transporter C family member 8	HC	4.38726	0.23181	1.62103	18.5379	0.088447	16.6714	0.122018	6.85842	0.759474	9.97351	2.29295	15.7984	7.09722	38.6882	43.168	28.1082	61.7816	54.9151
HORVU7Hr1G088510.2		amino acid permease 1	HC	5.64401	0.631283	4.77129	1.93382	0.514665	2.66434	0.470539	1.54171	0.649328	2.83395	1.64191	3.69389	1.15401	2.93523	9.93344	3.44601	11.5636	6.25965
HORVU7Hr1G088560.2		amino acid permease 1	HC	2.03493	0.0367155	2.90366	0.152247	0.110099	0.333941	1.09048	0.106211	0.489109	0.0622929	1.06235	0.116885	0.854381	0.224339	3.37162	0.280253	1.4243	0.455572
HORVU7Hr1G088600.8		ABC transporter G family member 42	HC	0.320687	0.109398	0.285087	1.42309	0.0143339	1.97448	0.0118197	1.2777	0.0697129	0.97421	0.166716	0.672671	0.179294	0.508721	0.152797	0.251169	0.134386	0.219765
HORVU7Hr1G088610.1		ABC transporter G family member 42	HC	0	0	0	0	0	0	0	0	0	0	0	0	0	0	0	0	0	0
HORVU7Hr1G088630.12		ABC transporter G family member 42	HC	2.4207	0.184009	6.06005	4.45126	0.371656	6.69058	1.59139	5.58446	1.7993	6.21323	2.1728	4.93002	1.6841	2.8756	0.788641	1.40537	0.420763	0.881842
HORVU7Hr1G089550.2		CMP-sialic acid transporter 1	HC	14.3242	12.4028	19.3704	18.1139	6.6331	24.4118	3.15899	24.3839	7.03448	29.0713	9.15948	24.7267	12.2933	13.8275	7.20222	3.88138	4.40215	4.92075
HORVU7Hr1G090350.3		ABC transporter G family member 26	HC	0.0157647	0	0.0133587	0.0674111	0.0240635	0.0117503	0.0204289	0	0.00775523	0.0144528	0.0094127	0	0.0165294	0.201856	0.0571568	0.151406	0.0378441	0.109646
HORVU7Hr1G090970.1		Heavy metal transport/detoxification superfamily protein	HC	0.0545033	0	0	0	0	0	0	0	0	0	0.065085	0	0	0.0627607	0	0	0	0
HORVU7Hr1G092380.8		ABC transporter G family member 44	HC	1.0854	0	1.60111	0.0291769	0	0.783888	0.0095762	0.00509877	0.0486163	0.0295662	0.0203962	0.0374061	0.0117916	0.00460767	0.0102209	0	0.00557213	0
HORVU7Hr1G092510.2		ABC transporter G family member 44	HC	0.0359206	0.00407023	0.313158	0	0	0.296358	0.0865617	0.0230829	0.566293	0.0353163	0.589922	0.0586234	0.396888	0.204134	0.144253	0.248607	0.060477	0.215711
HORVU7Hr1G092550.1		Transmembrane amino acid transporter family protein	HC	48.9639	16.6349	66.9112	31.5624	3.23638	29.3488	2.01682	20.3113	4.71699	20.8926	6.33512	11.3042	4.77372	12.0012	6.54228	5.56226	7.22946	7.09515
HORVU7Hr1G092940.2		Potassium transporter family protein	HC	5.3959	4.70271	17.2314	7.11525	3.62149	10.5509	5.92245	6.25994	9.77659	4.89128	13.2027	2.27933	14.1522	0.784248	5.60474	0.374346	1.27353	0.788763
HORVU7Hr1G096920.2		high-affinity K+ transporter 1	HC	0	0	0	0	0	0	0	0	0.0127539	0	0	0.0262131	0	0	0	0	0	0
HORVU7Hr1G097210.3		Copper-transporting ATPase 1	HC	0.402271	0.0506729	1.91266	0.0301789	0.224031	0	1.44547	0	0.683085	0	1.09839	0.0113551	0.88208	0	0.793738	0	0	0.00929007
HORVU7Hr1G097240.1		Copper-transporting ATPase 1	HC	31.4915	3.4045	117.915	25.0489	3.4187	40.5398	14.4977	34.0059	11.8569	59.7702	17.2354	61.9694	17.5013	78.9771	32.9063	61.6828	51.2791	55.1763
HORVU7Hr1G097270.3		Zinc transporter 7	HC	0.197978	0	0.931413	0	0	0	0.0865722	0	0.0164323	0	0.0298431	0	0.0349387	0	0.0749074	0	0	0
HORVU7Hr1G098820.1		sugar transporter 9	HC	0.0274766	0	0.238441	0	0	0	0.0324557	0	0	0	0.0149541	0	0	0	0	0	0.0167947	0
HORVU7Hr1G100160.2		Copper-transporting ATPase 1	HC	27.0994	34.2052	26.665	17.5428	13.6378	20.7054	7.83356	18.4725	12.9502	22.3302	14.9884	22.8812	17.1257	25.6399	19.0584	15.4907	24.8405	25.4606
HORVU7Hr1G100170.2		sulfate transporter 3;2	HC	3.2595	2.02488	4.29514	5.07633	0.77495	5.5271	1.86405	2.23194	1.21705	4.92254	1.48577	7.47907	0.840682	7.09393	3.9592	10.6767	5.82932	6.25045
HORVU7Hr1G100230.1		Heavy metal transport/detoxification superfamily protein	HC	0.369939	0.188284	4.2305	0.167182	0.667932	0.2615	1.41762	0	0.180271	0.158066	0.110639	0.138958	0.442532	0	0.302611	0	0	0
HORVU7Hr1G106570.14		Divalent metal cation transporter MntH	HC	23.9026	1.25767	31.1152	21.3805	0.581212	26.5228	2.24783	21.0295	2.44221	37.8482	5.1421	46.5633	7.23943	68.8272	18.1371	48.5331	31.5605	39.9132
HORVU7Hr1G106710.2		amino acid transporter 1	HC	3.36687	0.274115	3.86404	0.536644	0.0347365	1.28434	0.294899	1.29462	0.522932	1.88583	0.905987	1.00457	1.06523	0.854847	1.93835	0.594783	1.9946	1.30813
HORVU7Hr1G107400.6		potassium transporter 1	HC	1.73017	1.97072	1.66019	0	0.61651	0.0097111	0.624693	0	0.686284	0	0.870784	0.01008	0.594487	0.0108609	1.35948	0.0241658	0.484768	0.230423
HORVU7Hr1G108890.1		Copper-transporting ATPase 1	HC	5.23934	0.306382	7.79713	7.47127	0.569591	9.94854	1.56121	7.06904	1.65401	8.31636	2.79212	8.03246	3.68381	4.58543	4.14811	2.3944	3.95362	3.6095
HORVU7Hr1G109360.1		Silicon efflux transporter	HC	0.70299	1.24064	3.58717	0.97928	0	1.91329	1.66076	2.06768	0.630457	0.925883	0	4.97942	0.670243	0.952943	0.761037	0.807943	0.739043	0
HORVU7Hr1G111600.4		Protein transport protein Sec61 subunit gamma	HC	77.0761	65.8259	43.0982	18.3707	13.5119	19.4701	24.6733	7.34536	10.5742	9.16955	17.1017	10.019	7.79209	10.516	30.7951	16.7972	18.9727	15.0203
HORVU7Hr1G113400.6		Magnesium transporter MRS2-B	HC	16.8631	12.8639	24.5728	21.1563	7.29955	24.4017	7.89816	21.4252	8.23912	28.3592	9.79627	24.5596	11.0054	33.4332	15.8827	19.2965	22.2265	25.6669
HORVU7Hr1G115370.2		sugar transporter protein 7	HC	22.5202	5.02466	20.13	29.2418	1.88316	51.968	3.27239	73.9735	6.94935	97.0691	11.5617	68.316	19.2166	73.2097	45.7714	45.7416	63.9871	67.1405
HORVU7Hr1G115450.1		Transmembrane amino acid transporter family protein	HC	5.01988	0.88185	4.28949	2.56197	0.161318	2.48267	0.502158	1.15013	0.352504	1.38294	0.476848	0.87999	0.254493	0.945591	0.383076	1.17236	0.157039	0.222528
HORVU7Hr1G118340.7		Heavy metal transport/detoxification superfamily protein	HC	8.04466	0	12.9009	0.110348	0.313794	0.0583797	3.10048	0.0648672	1.14341	0.196661	1.26705	0.257377	1.29379	1.09857	1.7316	3.03676	1.69871	1.61607
HORVU7Hr1G122210.16		High affinity cationic amino acid transporter 1	HC	3.08546	1.07622	3.8334	2.98843	0.43951	2.92594	0.620589	3.02731	1.21852	2.83841	0.812821	1.95849	0.670264	0.938221	0.161091	0.307629	0.0723997	0.343961
HORVU7Hr1G122580.8		ABC transporter family protein	HC	1.51669	0.381207	1.36594	6.76172	0.249806	8.32486	0.212075	3.56483	0.336688	3.04427	0.264537	2.63089	0.349314	2.96535	0.782666	2.0444	1.34733	2.22235
HORVU5Hr1G045150.4		alpha-L-arabinofuranosidase 1	HC	8.84194	1.26119	19.5946	14.7302	1.15705	31.4031	2.18782	47.8071	4.82256	90.898	10.9095	103.746	18.353	99.4567	31.3493	70.0771	49.7296	62.0365
HORVU4Hr1G026720.5		alpha-L-arabinofuranosidase 1	HC	45.0958	0.922761	113.821	24.7622	1.51639	35.6872	5.53561	35.1348	8.33917	38.1693	15.2051	25.4503	14.2159	29.9054	15.806	17.592	16.5188	17.1218
HORVU4Hr1G026150.33		alpha-L-arabinofuranosidase 2	HC	216.743	0.823697	129.974	0.474657	0	0	1.09065	0	0.320301	0.608047	0.37597	0.651153	1.73791	0	0.533037	0.456593	1.93596	2.66051
HORVU4Hr1G052170.7		alpha-L-arabinofuranosidase 1	HC	4.1107	1.92262	5.86139	10.7522	0.945716	12.8593	1.17494	9.18267	1.37646	8.9199	1.83873	7.46059	1.98339	3.67006	0.794626	1.82472	0.398201	1.23127
HORVU2Hr1G016760.1		alpha-L-arabinofuranosidase 1	HC	4.26872	0.0882198	3.88824	0.0129241	0	0.0795468	0.153425	0.0351972	0.397973	0.0643839	0.588655	0.0130856	0.520373	0	0.390295	0	0.110194	0.0641242
HORVU3Hr1G113160.3		alpha-L-arabinofuranosidase 1		30.0683	0.239545	17.9339	0.0740453	0.233776	0.0326155	0.170114	0.015096	0.12455	0.163081	0.104993	0.0680813	0.0786916	0.0722981	0.0646495	0	0.343842	0.16596
HORVU1Hr1G061380.1		Eukaryotic aspartyl protease family protein	HC	0.0179837	0.0153545	0	0.184916	0	0.386647	0	0.0196284	0.0106555	0.0202279	0	0.105145	0.0146429	0.0644817	0.171986	0.0671215	0.104673	0.0177225
HORVU1Hr1G088620.1		Xylanase inhibitor	HC	0.0287884	0.050235	0	0	0.083866	0.0759214	0.0355994	0.0414198	0.023969	0.0198469	0.0328051	0.0642292	0.0268305	0.0158168	0.139319	0.13372	0	0.0348871
HORVU2Hr1G006130.1		Xylanase inhibitor protein 1	HC	0	0	0	0	0.151803	0	0.257749	0	0.124619	0	0	0	0.104022	0	0.393215	0	0	0
HORVU2Hr1G006170.2		Xylanase inhibitor protein 2	HC	0	0.116883	0	0.0358397	0.388011	0.175557	0.576459	0.0186872	0.395495	0	0.161052	0	0.1309	0	0.873501	0	0.0366467	0.0401353
HORVU2Hr1G043890.5		Xylanase inhibitor protein 1	HC	1.16909	2.70008	2.88662	0.508822	20.543	2.03875	30.2372	2.15172	27.3899	2.70226	44.7757	2.24384	42.4503	1.15083	103.702	0.213999	64.4789	12.5898
HORVU2Hr1G043900.1		Xylanase inhibitor protein 1	HC	0.209075	0.0219867	0.118139	0.061271	0	0.4938	0.987138	0.23756	2.29067	0.0381543	9.03982	0.0623781	11.5913	0.149058	21.5686	0.049088	5.52303	1.9246
HORVU3Hr1G006440.1		Xylanase inhibitor	HC	4.25471	0.0610372	3.43957	0.240934	0	0.790585	0.0860094	0.308721	0.0917975	0.573759	0.112676	0.223292	0.0324117	0.509504	0.154559	0.967347	0	0.314448
HORVU3Hr1G006450.1		Xylanase inhibitor	HC	2.15276	0	0.734521	0.219553	0	0.201803	0	0.0888961	0.0680901	0.177924	0.0275036	0	0	0.0177244	0.0283857	0	0	0
HORVU3Hr1G091680.1		Xylanase inhibitor	HC	0.0665201	0	0.0203746	0.464636	0	1.38902	0	0.790546	0.0110809	1.60973	0.0277306	0.838752	0.030455	1.11735	0.0184404	2.37701	0.0557462	0.606809
HORVU3Hr1G099550.1		Eukaryotic aspartyl protease family protein	HC	0	0	0.0196462	6.8022	0	12.1136	0	3.59074	0.0262596	5.13106	0.0125418	2.81268	0.0715416	3.79178	0.344535	3.6955	0.691359	1.64942
HORVU3Hr1G100350.2		Xylanase inhibitor	HC	1.63e-05	0.165	0.538	0	0.125	0.0915	0.883	0.0411	1.19	0.157	1.53	0.526	1.56	0.608	13.8	0.861	14.3	8.81
HORVU3Hr1G100410.1		Xylanase inhibitor	HC	0	0.0238982	0.0635839	0.82007	0	1.41373	0	0.28661	0	0.410114	0	0.0391227	0	0.0572872	0	0.20806	0	0
HORVU5Hr1G017530.1		Pathogenesis-related thaumatin superfamily protein	HC	51.1388	0	6.7402	0.105013	0.142113	0	0.120648	0	0	0	0.0470807	0	0	0	0	0.117389	0.053689	0.235375
HORVU5Hr1G081460.2		Xylanase inhibitor protein 1	HC	25.2228	0.055926	6.34492	0.153715	0.066132	1.14845	0.33686	0.725075	0.243204	0.946785	0.349897	1.09134	0.238952	1.06676	1.57499	0.737819	0.84342	0.520353
HORVU5Hr1G122760.13		Eukaryotic aspartyl protease family protein	HC	47.3648	33.3136	9.70381	0.128062	5.17006	0.065923	1.41217	0	1.69133	0.0425563	0.628013	0.018706	0.129449	0.259463	0.25615	0.400341	0.130776	0.167438
HORVU3Hr1G007460.4		Endo-1	HC	0	0	0.0318012	0	0	0	0	0	0	0	0	0	0	0	0	0.0286505	0	0
HORVU3Hr1G007470.1		Endo-1	HC	0	0	0.0136971	0	0	0	0	0	0	0	0	0	0	0	0	0	0	0
HORVU2Hr1G021350.10		Endo-1	HC	8.80245	4.9917	15.3352	15.9223	3.60813	26.92	2.41223	23.0957	4.5403	28.578	5.35854	25.3967	6.45724	26.7658	8.36763	16.3111	10.6772	11.9932
HORVU4Hr1G003220.3		Endo-1	HC	0	0	0.0218915	0	0	0	0	0	0	0	0	0	0.00797683	0	0.0736593	0	0.0830047	0.0191441
HORVU1Hr1G023120.1		Endo-1	HC	1.83017	1.00385	0.102798	0	0.183474	0	0.337484	0	0.204842	0	0.109839	0	0.111184	0	0.276153	0	0.0595144	0
HORVU2Hr1G011550.11		Endo-1	HC	0.502153	0	0.060271	0.265555	0	0.222107	0	0.0684429	0	0.161684	0	0.074857	0	0.0298948	0	0.176476	0	0
HORVU2Hr1G113150.1		Endo-1		0	0	0	0	0	0	0	0	0	0	0	0	0	0	0	0	0	0
HORVU2Hr1G122890.1		Endo-1		0.0126441	0	0	0.0143337	0	0.0293672	0	0	0.0162198	0	0	0	0	0	0	0	0	0
HORVU4Hr1G063790.3		Endo-1	HC	5.31969	0.0224192	0.486727	8.46997	0	7.03046	0.0267475	1.06136	0.0157103	0.813789	0.012324	0.31335	0.0107947	0.0751334	0	0.0995805	0.0118363	0.0521336
HORVU5Hr1G056740.1		Endo-1		7.13e-09	0	0	0	0	0	0	0	0	0	0	0	0	0	0	0	0	0
HORVU4Hr1G070260.5		Threonylcarbamoyl-AMP synthase	HC	2.54477	0.163157	3.1227	3.39598	0.149378	4.03142	0.380447	6.27672	0.569282	8.68725	1.46548	14.2339	2.10826	13.5493	5.38407	8.99777	11.973	14.0034
HORVU4Hr1G070310.1		Pentatricopeptide repeat-containing protein	HC	2.10913	0.884018	2.02726	5.86204	0.566241	7.54369	1.01294	5.84812	1.02568	7.03612	1.12837	5.46558	1.4516	3.98379	0.798444	1.95929	0.485995	1.4644
HORVU5Hr1G106250.2		Endo-1	HC	0.106504	0	0.56485	0	0	0	0	0	0	0.0162238	0.0200631	0.0175651	0	0	0.0266707	0	0	0
HORVU5Hr1G106210.1		Endo-1		1.26e-05	0	0	0.0467	0	0.0988	0	0	1.26e-05	0	0	0	0	0	0	0	0	0
HORVU5Hr1G106260.1		Endo-1		0	0	0	0	0	0	0	0	0	0	0	0	0	0	0	0	0	0
HORVU5Hr1G106280.1		Endo-1		0	0	0	0.01193	0	0.0505431	0.0274125	0.0170646	0	0	0	0	0	0	0	0	0	0
HORVU5Hr1G106270.1		Endo-1	HC	0.0112412	0	0.0212675	0	0	0	0	0	0.01008	0	0	0	0	0	0	0	0	0
HORVU2Hr1G091270.4		beta-xylosidase 2	HC	72.8297	1.78397	68.834	5.14584	1.93008	4.14954	3.34401	1.86229	3.23955	1.3571	3.25761	0.36321	2.50921	0.725017	1.41776	0.259567	0.798793	0.326012
HORVU4Hr1G003910.1		beta-xylosidase 2		3.84053	0.0156477	0.0120894	0	0	0	0	0	0	0	0	0	0	0	0	0	0	0.00903047
HORVU4Hr1G012330.1		beta-D-xylosidase 4	HC	1.63987	0.21819	4.50786	1.08325	0	0.309756	0.221854	0.0528646	0.211446	0.0440008	0.516239	0.0333562	0.608291	0.0164283	0.73045	0.113895	0.109357	0.0540351
HORVU4Hr1G028510.2		beta-xylosidase 2	HC	0.783255	0.0786376	0.695255	0.396139	0	0.108344	0	0.0782185	0.005115	0.185498	0.0228465	0.234578	0.02069	0.593725	0.427916	0.720985	0.941553	0.797997
HORVU4Hr1G069100.2		beta-xylosidase 3	HC	1.72599	0.0117835	3.0705	0.0358775	0.0627027	0.0102211	0.4436	0	0.262531	0.0130308	0.147285	0	0.034382	0	0.208008	0.0086323	0.0235562	0
HORVU6Hr1G062820.3		beta-xylosidase 3	HC	1.2176	0	0.359761	0.0949873	0	0.0953875	0.017258	0.0387522	0	0.0222953	0	0	0.00696493	0.00990263	0.0158169	0	0	0.0083984
HORVU2Hr1G115640.11		beta-D-xylosidase 4	HC	7.61458	0.0762269	1.56799	8.6264	0	5.1033	0.0192967	1.08816	0.0627928	0.756555	0.0572111	0.28595	0.0150595	0.235122	0.171743	0.664056	0.0271596	0.065888
HORVU2Hr1G115670.1		beta-D-xylosidase 4	HC	0.073082	0	0	0.096083	0	0.0542517	0	0	0	0	0	0	0	0.041496	0	0.0454363	0	0
HORVU6Hr1G075010.9		beta-D-xylosidase 4	HC	9.8656	0.0801786	2.18775	8.26935	0.0220544	7.86225	0.205956	1.74844	0.178479	1.35253	0.290291	0.836982	0.0665413	0.534923	0.519383	0.282611	0.0969852	0.0638417
HORVU0Hr1G000010.1			LC	0	0	0	0	0	0	0	0	0	0	0	0	0	0	0	0	0	0
HORVU0Hr1G000020.5		Leucine-rich repeat receptor-like protein kinase family protein	HC	0	0	0	0	0	0	0	0	0	0	0	0	0.0055544	0	0.0072036	0	0	0.0143563
HORVU0Hr1G000030.13		Charged multivesicular body protein 5	HC	54.2182	20.7025	67.9691	29.4107	19.6372	27.7184	19.1322	23.692	19.5746	25.9834	28.9403	19.097	29.1224	19.6295	32.7811	11.829	25.7134	20.4718
HORVU0Hr1G000040.1				0	0	0	0	0	0	0	0	0	0	0	0	0	0	0	0	0	0
HORVU0Hr1G000050.1		receptor-like protein kinase 4	HC	0	0	0	0	0	0	0	0	0	0	0	0	0	0	0	0	0	0
HORVU0Hr1G000060.1				0	0	0	0	0	0	0	0	0	0	0	0	0	0	0.131953	0	0	0
HORVU0Hr1G000070.1				0.142828	0.12791	0.688938	0.338695	0.0506004	0.173068	0.114221	0.435078	0.291767	0.383951	0.180755	0.457829	0.0556264	0.254224	0.0515713	0.0367964	0.0250852	0.0974255
HORVU0Hr1G000080.1		Ubiquitin-conjugating enzyme family protein	HC	117.229	62.767	127.89	33.49	20.8103	29.9361	29.0988	16.139	21.1055	43.5861	24.8619	43.0468	15.6268	55.6499	84.924	129.854	70.6571	60.8054
HORVU0Hr1G000090.1				0.838	0.73	0	0	3.25	2.88	0.929	0	3.18	13.6	3.01	5.74	4.38	14.2	0.0277	2.57	7.3	2.4
HORVU0Hr1G000100.1		Anther ethylene-upregulated protein ER1		50.1929	31.3841	134.81	94.9388	41.8302	93.012	31.162	59.8338	27.5263	70.1581	29.7246	48.9598	30.0375	47.7086	45.4174	26.2269	42.3242	37.9124
HORVU0Hr1G000110.1				0	0	0	0.505753	0	0	0	0	0	0	0	0	0	0	0	0	0	0
HORVU0Hr1G000120.1		Zinc finger MYM-type protein 5		0	0	0	0	0	0	0	0	0	0	0	0	0	0	0	0	0	0
HORVU0Hr1G000130.3		Disease resistance protein RPM1	HC	1.43891	0	1.15856	5.65294	0	8.07393	0.176695	4.99223	0.255627	4.82435	0.261417	2.22043	0.156605	0.836942	0.100062	0.112716	0.0547331	0.184012
HORVU0Hr1G000140.1				0	0	0	0	0	0	0	0	0	0	0	0	0	0	0	0	0	0
HORVU0Hr1G000150.1				1.00478	1.02722	0.904364	0.249964	0.994235	0.759545	0.509823	0.912808	0.765219	1.27547	0.409966	1.74121	0.703859	0.450311	0.759155	0.294181	0.390263	0.3963
HORVU0Hr1G000160.2		ACT domain-containing protein		0	0	0	0	0	0	0	0	0	0.23424	0	0	0.120216	0	0	0.314065	0	0
HORVU0Hr1G000170.4			LC	0	0	0	0	0	0.0305675	0	0	0	0	0	0	0	0	0	0	0.0469653	0
HORVU0Hr1G000180.5			LC	2.09958	0.438785	2.06568	2.56064	0.0964027	6.01055	0.163684	5.99353	0.52267	7.07737	1.073	6.90671	1.06628	4.04638	1.54459	1.39229	1.48173	1.7146
HORVU0Hr1G000190.1				0.466913	0.321881	0.234007	0.158709	0	0.288389	0.670794	0.0246256	0	0.123136	0.0156916	0.0549513	0	0.086793	0	0.0208633	0.0404	0
HORVU0Hr1G000200.1		actin depolymerizing factor 4	HC	285.914	73.7118	594.595	241.541	32.1575	224.922	75.6149	186.006	53.1639	230.834	64.6629	177.783	62.1965	204.748	93.7154	135.226	78.8881	95.3361
HORVU0Hr1G000210.1			LC	44.6959	18.4382	46.9315	75.0735	8.86738	96.1019	7.89036	77.8728	11.8535	89.0266	15.3497	72.6384	16.5876	104.498	56.6526	92.0796	88.8471	104.534
HORVU0Hr1G000220.1				0	0	0	0	0	0	0	0	0	0	0	0	0	0	0	0	0	0
HORVU0Hr1G000230.1		Protein of unknown function (DUF594)		0	0	0	0	0	0	0	0	0	0	0	0	0	0	0	0	0	0
[truncated: 79,281 more rows]

## Sheet: Legend
#	refers to days post-anthesis
WG	whole grain
emb	embryo
endo	endosperm
mat	maternal tissues (pericap, testa)
Columns with the same colour in row 1 indicate equivalent tissues at different time points.
	Embryo tissue only
	Combined endosperm and maternal tissues
	Whole grain tissues
TPM	transcripts per million
HC/LC	High or low confidence gene models, as identified in the 2017 gene annotations.
0	Cells in red have values of 0 (zero) TPM
